# Supplementary material for: Estimating the Impacts of Future Extreme Heat on Dryland Threatened Mammals: An Australian Case Study
Source: Glob Chang Biol. 2026 Apr 20;32(4):e70872. doi: 10.1111/gcb.70872 (PMC13094399; doi:10.1111/gcb.70872)
Supplement: Supplementary file 2 — Appendix S2: Translocation sites sourced from Legge et al. (2018) and supplemented with information from Woinarski et al. (2023) and Crisp et al. (unpublished dataset). [file GCB-32-e70872-s004.csv]

Translocation Site	State	Latitude	Longitude	Bettongia lesueur	Bettongia penicillata	Chalinolobus picatus	Dasycercus cristicauda	Dasyuroides byrnei	Dasyurus geoffroii	Dasyurus hallucatus	Isoodon auratus	Lagorchestes conspicillatus	Lagorchestes hirsutus	Lagostrophus fasciatus	Lasiorhinus krefftii	Lasiorhinus latifrons	Leporillus conditor	Macroderma gigas	Macrotis lagotis	Myrmecobius fasciatus	Notomys cervinus	Notomys fuscus	Onychogalea fraenata	Perameles bougainville	Petrogale lateralis	Petrogale purpureicollis	Petrogale xanthopus	Phascogale calura	Phascolarctos cinereus	Pseudantechinus mimulus	Pseudomys australis	Pseudomys gouldii	Pseudomys occidentalis	Rhinonicteris aurantia	Setirostris eleryi	Sminthopsis douglasi	Sminthopsis psammophila	Trichosurus vulpecula	Zyzomys pedunculatus
Alpha Is, Montebellos	wa	-20.409	115.527	1	0	0	0	0	0	0	0	0	0	0	0	0	0	0	0	0	0	0	0	0	0	0	0	0	0	0	0	0	0	0	0	0	0	0	0
Arid Recovery	sa	-30.325	136.918	1	0	0	0	1	1	0	0	0	0	0	0	0	1	0	1	0	0	0	0	1	0	0	0	0	0	0	0	0	0	0	0	0	0	0	0
Astell Is, The English Companys Islands	nt	-11.887	136.408	0	0	0	0	0	0	1	0	0	0	0	0	0	0	0	0	0	0	0	0	0	0	0	0	0	0	0	0	0	0	0	0	0	0	0	0
Boodie Is	wa	-20.963	115.327	1	0	0	0	0	0	0	0	0	0	0	0	0	0	0	0	0	0	0	0	0	0	0	0	0	0	0	0	0	0	0	0	0	0	0	0
Brampton	qld	-20.808	149.273	0	0	0	0	0	0	0	0	0	0	0	0	0	0	0	0	0	0	0	0	0	0	0	0	0	1	0	0	0	0	0	0	0	0	0	0
Currawinya NP	qld	-28.783	144.478	0	0	0	0	0	0	0	0	0	0	0	0	0	0	0	1	0	0	0	0	0	0	0	0	0	0	0	0	0	0	0	0	0	0	0	0
Dirk Hartog	wa	-25.794	113.054	0	0	0	0	0	0	0	0	0	1	1	0	0	1	0	0	0	0	0	0	0	0	0	0	0	0	0	0	0	0	0	0	0	0	0	0
Doole Is, Exmouth Gulf	wa	-22.467	114.163	0	0	0	0	0	0	0	1	0	0	0	0	0	0	0	0	0	0	0	0	0	0	0	0	0	0	0	0	0	0	0	0	0	0	0	0
Everard Ranges	sa	-27.081231	132.464564	0	0	0	0	0	0	0	0	0	0	0	0	0	0	0	0	0	0	0	0	0	1	0	0	0	0	0	0	0	0	0	0	0	0	0	0
Faure Is, Shark Bay	wa	-25.849	113.888	1	0	0	0	0	0	0	0	0	0	1	0	0	0	0	0	0	0	0	0	1	0	0	0	0	0	0	0	1	0	0	0	0	0	0	0
French Island	vic	-38.354132	145.35928	0	0	0	0	0	0	0	0	0	0	0	0	0	0	0	0	0	0	0	0	0	0	0	0	0	1	0	0	0	0	0	0	0	0	0	0
Gawler Ranges	sa	-32.724615	135.577349	0	0	0	0	0	0	0	0	0	0	0	0	0	0	0	0	0	0	0	0	0	0	0	0	1	0	0	0	0	0	0	0	0	0	0	0
Guluwuru Is, Wessels	nt	-11.522	136.424	0	0	0	0	0	0	0	1	0	0	0	0	0	0	0	0	0	0	0	0	0	0	0	0	0	0	0	0	0	0	0	0	0	0	0	0
Heirisson Prong	wa	-26.086	113.382	1	0	0	0	0	0	0	0	0	0	0	0	0	0	0	0	0	0	0	0	0	0	0	0	0	0	0	0	0	0	0	0	0	0	0	0
Hermite Is	wa	-20.463	115.529	0	0	0	0	0	0	0	1	1	0	0	0	0	0	0	0	0	0	0	0	0	0	0	0	0	0	0	0	0	0	0	0	0	0	0	0
Ikara-Flinders Ranges NP	sa	-31.422	138.705	0	0	0	0	0	1	0	0	0	0	0	0	0	0	0	0	0	0	0	0	0	0	0	0	0	0	0	0	0	0	0	0	0	0	1	0
Julia Creek Aerodome	qld	-20.668	141.722	0	0	0	0	0	0	0	0	0	0	0	0	0	0	0	0	0	0	0	0	0	0	0	0	0	0	0	0	0	0	0	0	1	0	0	0
Julimar State Forest	wa	-31.417	116.294	0	0	0	0	0	1	0	0	0	0	0	0	0	0	0	0	0	0	0	0	0	0	0	0	0	0	0	0	0	0	0	0	0	0	0	0
Kalbarri NP	wa	-27.68	114.272	0	0	0	0	0	1	0	0	0	0	0	0	0	0	0	0	0	0	0	0	0	0	0	0	0	0	0	0	0	0	0	0	0	0	0	0
Kangaroo Island	sa	-35.791548	137.223209	0	0	0	0	0	0	0	0	0	0	0	0	0	0	0	0	0	0	0	0	0	0	0	0	0	1	0	0	0	0	0	0	0	0	0	0
Karakamia Sanctuary	wa	-31.821	116.254	0	1	0	0	0	0	0	0	0	0	0	0	0	0	0	0	0	0	0	0	0	0	0	0	0	0	0	0	0	0	0	0	0	0	0	0
Kojonup Nature Reserve	sa	-33.677	117.23	0	0	0	0	0	0	0	0	0	0	0	0	0	0	0	0	0	0	0	0	0	0	0	0	1	0	0	0	0	0	0	0	0	0	0	0
Mallee Cliffs	nsw	-34.209	142.625	1	1	0	0	0	0	0	0	0	0	0	0	0	1	0	1	1	0	0	0	0	0	0	0	1	0	0	0	0	0	0	0	0	0	0	0
Marna Banggara	sa	-35.224258	136.91735	0	1	0	0	0	0	0	0	0	0	0	0	0	0	0	0	0	0	0	0	0	0	0	0	0	0	0	0	0	0	0	0	0	0	0	0
Matuwa (Lorna Glen)	wa	-26.225	121.555	1	0	0	0	0	0	0	1	0	1	0	0	0	0	0	1	0	0	0	0	0	0	0	0	0	0	0	0	0	0	0	0	0	0	0	0
Mt Gibson Sanctuary	wa	-29.641	117.419	0	1	0	0	0	1	0	0	0	0	1	0	0	1	0	1	1	0	0	0	1	0	0	0	1	0	0	0	1	0	0	0	0	0	0	0
Nangeen Hill Nature Refuge	wa	-31.84	117.683	0	0	0	0	0	0	0	0	0	0	0	0	0	0	0	0	0	0	0	0	0	1	0	0	0	0	0	0	0	0	0	0	0	0	0	0
Newhaven Sanctuary	nt	-22.828	131.116	1	1	0	0	0	0	0	1	0	1	0	0	0	0	0	1	0	0	0	0	0	0	0	0	0	0	0	0	0	0	0	0	0	0	1	1
Newry Is	qld	-20.853	148.922	0	0	0	0	0	0	0	0	0	0	0	0	0	0	0	0	0	0	0	0	0	0	0	0	0	1	0	0	0	0	0	0	0	0	0	0
North-West Is, Montebellos	wa	-20.364	115.527	0	0	0	0	0	0	0	0	0	0	0	0	0	0	0	0	0	0	0	0	0	0	0	0	0	0	0	0	1	0	0	0	0	0	0	0
Paruna Wildlife Sanctuary	wa	-31.697072	116.142164	0	0	0	0	0	0	0	0	0	0	0	0	0	0	0	0	0	0	0	0	0	1	0	0	0	0	0	0	0	0	0	0	0	0	0	0
Pearson Isle - south; Great Australian Bight	sa	-33.961	134.267	0	0	0	0	0	0	0	0	0	0	0	0	0	0	0	0	0	0	0	0	0	1	0	0	0	0	0	0	0	0	0	0	0	0	0	0
Peron Peninsula	wa	-25.833	113.55	0	0	0	0	0	0	0	0	0	0	0	0	0	0	0	1	0	0	0	0	0	0	0	0	0	0	0	0	0	0	0	0	0	0	0	0
Perup Sanctuary	wa	-34.27	116.631	0	1	0	0	0	0	0	0	0	0	0	0	0	0	0	0	0	0	0	0	0	0	0	0	0	0	0	0	0	0	0	0	0	0	0	0
Pilliga Project	nsw	-30.556985	149.237824	0	0	0	0	0	0	0	0	0	0	0	0	0	0	0	1	0	0	0	1	0	0	0	0	0	0	0	1	0	0	0	0	0	0	0	0
Pintji Reserve	sa	-26.184454	132.344519	0	0	0	0	0	0	0	0	0	0	0	0	0	0	0	0	0	0	0	0	0	1	0	0	0	0	0	0	0	0	0	0	0	0	0	0
Pobasso Is, The English Compnay Islands	nt	-11.911	136.449	0	0	0	0	0	0	1	0	0	0	0	0	0	0	0	0	0	0	0	0	0	0	0	0	0	0	0	0	0	0	0	0	0	0	0	0
Rabbit Is	qld	-20.844	148.901	0	0	0	0	0	0	0	0	0	0	0	0	0	0	0	0	0	0	0	0	0	0	0	0	0	1	0	0	0	0	0	0	0	0	0	0
Raragala Is, Wessells	nt	-11.621	136.272	0	0	0	0	0	0	0	1	0	0	0	0	0	0	0	0	0	0	0	0	0	0	0	0	0	0	0	0	0	0	0	0	0	0	0	0
Raymond Is	vic	-37.909	147.754	0	0	0	0	0	0	0	0	0	0	0	0	0	0	0	0	0	0	0	0	0	0	0	0	0	1	0	0	0	0	0	0	0	0	0	0
Reevesby Is, Sir Joseph Banks Group	sa	-34.525	136.282	0	0	0	0	0	0	0	0	0	0	0	0	0	1	0	0	0	0	0	0	0	0	0	0	0	0	0	0	0	0	0	0	0	0	0	0
Richard Underwood Nature Refuge	qld	-27.613	148.851	0	0	0	0	0	0	0	0	0	0	0	1	0	0	0	0	0	0	0	0	0	0	0	0	0	0	0	0	0	0	0	0	0	0	0	0
Saint Bees	qld	-20.922	149.442	0	0	0	0	0	0	0	0	0	0	0	0	0	0	0	0	0	0	0	0	0	0	0	0	0	1	0	0	0	0	0	0	0	0	0	0
Salutation Is	wa	-26.54	113.768	0	0	0	0	0	0	0	0	0	0	0	0	0	1	0	0	0	0	0	0	0	0	0	0	0	0	0	0	0	0	0	0	0	0	0	0
Scotia Sanctuary	nsw	-33.155	141.163	1	0	0	0	0	0	0	0	0	0	0	0	0	0	0	1	1	0	0	1	0	0	0	0	0	0	0	0	0	0	0	0	0	0	0	0
Secret Rocks Mallee Refuge	sa	-33.196	136.836	0	0	0	0	0	0	0	0	0	0	0	0	0	0	0	0	1	0	0	0	1	0	0	0	1	0	0	1	0	0	0	0	0	0	0	0
St Peter Is, Nuyts Archipelago	sa	-32.28	133.586	0	0	0	0	0	0	0	0	0	0	0	0	0	1	0	0	0	0	0	0	0	0	0	0	0	0	0	0	0	0	0	0	0	0	0	0
Thistle Is	sa	-34.998	136.146	0	0	0	0	0	0	0	0	0	0	0	0	0	0	0	1	0	0	0	0	0	1	0	0	0	0	0	0	0	0	0	0	0	0	0	0
Trimouille Is, Montebellos	wa	-20.396	115.567	0	0	0	0	0	0	0	0	0	1	0	0	0	0	0	0	0	0	0	0	0	0	0	0	0	0	0	0	0	0	0	0	0	0	0	0
Uluru Kata Tjuta	nt	-25.344911	131.038436	0	0	0	0	0	0	0	0	0	1	0	0	0	0	0	0	0	0	0	0	0	0	0	0	0	0	0	0	0	0	0	0	0	0	0	0
Venus Bay Conservation Park	sa	-33.21	134.621	0	0	0	0	0	0	0	0	0	0	0	0	0	0	0	1	0	0	0	0	0	0	0	0	0	0	0	0	0	0	0	0	0	0	0	0
Venus Bay Island	sa	-33.17	134.604	0	1	0	0	0	0	0	0	0	0	0	0	0	0	0	0	0	0	0	0	0	0	0	0	0	0	0	0	0	0	0	0	0	0	0	0
Vulkathunha-Gammon Ranges NP	sa	-30.477	139.213	0	0	0	0	0	1	0	0	0	0	0	0	0	0	0	0	0	0	0	0	0	0	0	0	0	0	0	0	0	0	0	0	0	0	0	0
Wadderin Sanctuary	wa	-31.997	118.445	0	1	0	0	0	0	0	0	0	0	1	0	0	0	0	0	0	0	0	0	0	0	0	0	1	0	0	0	0	0	0	0	0	0	0	0
Wedge Is, Gambier islands	sa	-35.158	136.467	0	1	0	0	0	0	0	0	0	0	0	0	1	0	0	0	0	0	0	0	0	1	0	0	0	0	0	0	0	0	0	0	0	0	0	0
Whiteman Park Woodland Reserve	wa	-31.851	115.92	0	1	0	0	0	0	0	0	0	0	0	0	0	0	0	0	0	0	0	0	0	0	0	0	0	0	0	0	0	0	0	0	0	0	0	0
Wild Deserts	nsw	-29.115917	141.062	1	0	0	1	0	1	0	1	0	0	0	0	0	0	0	1	0	0	0	0	1	0	0	0	0	0	0	0	0	0	0	0	0	0	0	0
Yookamurra Sanctuary	sa	-34.519	139.457	1	1	0	0	0	0	0	0	0	0	0	0	0	0	0	1	1	0	0	0	0	0	0	0	0	0	0	0	0	0	0	0	0	0	1	0
			Total	11	11	0	1	1	7	2	7	1	5	4	1	1	7	0	13	5	0	0	2	5	7	0	0	6	7	0	2	3	0	0	0	1	0	3	1
