# Supplementary material for: Estimating the Impacts of Future Extreme Heat on Dryland Threatened Mammals: An Australian Case Study
Source: Glob Chang Biol. 2026 Apr 20;32(4):e70872. doi: 10.1111/gcb.70872 (PMC13094399; doi:10.1111/gcb.70872)
Supplement: Supplementary file 7 — Appendix S7: All relevant papers collated during systematic review and species attributes. [file GCB-32-e70872-s006.xlsx]

## Sheet: Review
Paper	Year	Author	Species	Title	State	Response	KeyOutcome	Peak Temp listed as an Average	MaximumTemps	ExtremeHeat	StudyLoc	Location	Latitude	Longitude	Comments
1	1935	Tindale, NB	Trichosurus vulpecula	Initiation among the Pitjandjara Natives of the Mann and Tomkinson Ranges in South Australia	SA	Individual Trait or Process	Shelter Site	0			In situ	Konapandi	-26.375	131.5	Possums observed to regularly use burrows dug by other species in arid zone
2	1954	Robinson, KW	Phascolarctos cinereus	Heat Tolerances of Australian Monotremes and Marsupials		Individual Response	Physiological Response	0	42.5	1	Ex situ				Above Ta 30C, koalas began to increase panting rapidly, and at Tb 37.2, koalas lick front and hind paws and rub surfaces over face. At Tb 38.3C koala dribbles on chin and abdomen and increases free water intake
3	1957	Robinson, KW & Morrison, PR	Dasycercus cristicauda	The Reaction to Hot Atmospheres of Various Species of Australian Marsupial and Placental Animals		Individual Response	Physiological Response	0	40	1	Ex situ				Tb increased once Ta surpassed 35C, respiratory rate increased from 152 breaths/min at 35C, to 206 at 37.5C
3	1957	Robinson, KW & Morrison, PR	Dasyurus hallucatus	The Reaction to Hot Atmospheres of Various Species of Australian Marsupial and Placental Animals		Individual Response	Physiological Response	0	40	1	Ex situ				Tb increased from 37.3 to 39.2C when exposed to 40C, respiratory rate increased to 225 breaths/min, thermoregulation strained under prolonged heat
3	1957	Robinson, KW & Morrison, PR	Macrotis lagotis	The Reaction to Hot Atmospheres of Various Species of Australian Marsupial and Placental Animals		Individual Response	Physiological Response	0	40	1	Ex situ				Tb reached 41.6C at Ta of 40C, showed clear distress but no evaporative cooling increase, drinking, or licking fur. Vasodilation observed but not effective at high temperatures
3	1957	Robinson, KW & Morrison, PR	Trichosurus vulpecula	The Reaction to Hot Atmospheres of Various Species of Australian Marsupial and Placental Animals		Individual Response	Physiological Response	0	40	1	Ex situ				Tb remained stable at 38.5-39.1C at 40C Ta, respiratory rates increased from 120-164 breaths per minute, evaporative cooling through panting and licking of limbs and abdomen
4	1962	Morrison, PR	Macrotis lagotis	Body Temperatures in Some Australian Mammals II. Peramelidae		Individual Response	Physiological Response	0	40	1	Ex situ				Failed to regulate Tb at 40°C ambient, rose to 42°C
5	1964	Morrison, PR	Dasycercus cristicauda	Body Temperatures in Some Australian Mammals IV. Dasyuridae		Individual Response	Physiological Response	0	35	1	Ex situ				At baseline ambient temperatures of 27–30°C, body temperature ranged from ~34–35.7°C; following exposure to 35°C ambient, body temperature rose to ~37°C. Demonstrated moderate thermal elevation but no signs of failure to regulate
6	1967	Leitner, P & Nelson, JE	Macroderma gigas	Body Temperature, Oxygen Consumption, and Heart Rate in the Australian False Vampire Bat, Macroderma gigas		Individual Response	Physiological Response, Behavioural Response	0	38	1	Ex situ				At ambient temperatures between 0–35°C, body temperature was consistently maintained within 35–39°C, with pre-exposure values around 37°C. When exposed to 38°C ambient for 1 hour, body temperature rose to 40.6–40.8°C. Bats became hyperthermic, exhibited panting and profuse salivation, and one died shortly after. No wing-fanning was observed, indicating poor heat dissipation above 35°C
7	1969	Dawson, TJ	Trichosurus vulpecula	Temperature Regulation and Evaporative Water Loss in the Brush-Tailed Possum Trichosurus vulpecula		Individual Response	Physiological Response, Behavioural Response	0	41.5	1	Ex situ				At 38.5–41.5°C ambient, body temperature stabilized near 39.1°C. Evaporative water loss increased tenfold, driven mainly by panting; licking was reduced at peak temperatures and sweating was negligible.
8	1970	Arnold, J & Shield, J	Dasyurus geoffroii	Oxygen consumption and body temperature of the Chuditch (Dasyurus geoffroii)		Individual Response	Physiological Response, Behavioural Response	0	39	1	Ex situ				At 39°C ambient, colonic temperature reached ~38.7°C. Body temperature rose with activity and fell to ~34.4°C at rest, reflecting weak homeothermy and behavioural thermoregulation through posture and timing of activity.
9	1970	Dawson, TJ & Hulbert, AJ	Trichosurus vulpecula	Standard Metabolism, Body Temperature, and Surface Areas of Australian Marsupials		Individual Trait or Process	Functional Processes	0	27	0	Ex situ				Body temperature averaged 36.2 ± 0.5°C at thermoneutral ambient; low resting temperature consistent with reduced basal metabolism in marsupials.
10	1970	MacMillen, RE & Lee, AK	Notomys cervinus	Energy Metabolism and Pulmocutaneous Water Loss of Australian Hopping Mice		Individual Response	Physiological Response	0	37	1	Ex situ				Body temperature rose from ~38.2°C to 40.1°C at 37°C ambient. Exhibited limited evaporative heat loss and tolerated hyperthermia under low humidity.
11	1971	Kennedy, PM & Macfarlane, WV	Dasycercus cristicauda	Oxygen Consumption and Water Turnover of the Fat-tailed Marsupials Dasycercus cristicauda and Sminthopsis crassicaudata		Individual Response	Physiological Response	0	37	1	Ex situ				Maintained stable body temperature (~35–37°C) at ambient temperatures up to 37°C, showing no signs of hyperthermia or evaporative cooling responses.
12	1974	Hulbert, AJ & Dawson, TJ	Macrotis lagotis	Standard Metabolism and Body Temperature of Perameloid Marsupials from Different Environments		Individual Trait or Process	Functional Processes	0	30	0	Ex situ				At 30°C ambient, body temperature averaged 34.9°C and metabolic rate was ~40.5 kcal/kg/day, ~80% that of temperate bandicoots.
13	1974	Hulbert, AJ & Dawson, TJ	Macrotis lagotis	Thermoregulation in Perameloid Marsupials from Different Environments		Individual Response	Physiological Response	0	40.5	1	Ex situ				One individual died when ambient temperature reached 40.5°C; others were withdrawn due to rising body temperatures. No evaporative cooling observed, suggesting poor heat tolerance
14	1975	Kinnear, A & Shield, JW	Macrotis lagotis	Metabolism and Temperature Regulation in Marsupials		Individual Trait or Process	Functional Processes	0	35	1	Ex situ				Maintained body temperature near 38°C at 35°C ambient; metabolic rate remained well below eutherian prediction, suggesting reduced heat loss rather than physiological response.
15	1976	Wilson, GR., Herriotts, CJ., & Milthorpe, PL	Petrogale xanthopus	The yellow-footed rock-wallaby, Petrogale xanthopus (Macropodidae), in Western New South Wales	NSW	Individual Trait or Process	Shelter Site	0	42.9	1	In situ	Escarpments between Bunker Creek (30°50′S, 142°37′E) and Peverall Peak (31°20′S, 141°48′E), ~150 km NE of Broken Hill	-31	142.1	Used sandstone caves where ambient temperature was 11.2°C cooler than outside (26.7°C vs. 37.9°C), providing key thermal buffering in arid habitat.
16	1978	Dawson, WR & Bennett, AF	Lagorchestes conspicillatus	Energy Metabolism and Thermoregulation of the Spectacled Hare Wallaby (Lagorchestes conspicillatus)	WA	Individual Response	Shelter Site, Behavioural Response, Physiological Response	0	43.7	1	Ex situ, In situ	Barrow Island	-20.75	115.42	In ex situ investigation, at 43.7°C ambient, wallabies maintained body temperature near 39°C via panting and licking. In situ, Triodia clump shelters reduced microhabitat temperature to 32–34°C, ~10°C cooler than outside air (~42.7°C), buffering against extreme heat
17	1978	Well, RT	Lasionrhinus latifrons	Thermoregulation and Activity Rhythms in the Hairy-Nosed Wombat, Lasiorhinus latifrons (Owen), (Vombatidae)	SA	Individual Response	Behavioural Response, Physiological Response, Shelter Site	0	40	1	Ex situ, In situ	Blanchetown	-34.3	139.6	In the lab, wombats showed heat stress at 40°C ambient with body temperatures exceeding 38°C, salivation, and loss of muscle tone. In the field, they never emerged above 26.7°C ambient and used deep burrows (~20.6°C) to buffer heat. Activity timing and basking behaviour further reduced exposure to thermal extremes.
18	1979	Degabriele, R & Dawson, TJ	Phascolarctos cinereus	Metabolism and Heat Balance in an Arboreal Marsupial, the Koala (Phascolarctos cinereus)		Individual Response	Physiological Response, Behavioural Response	0	39.5	1	Ex situ				At 39.5°C ambient, koalas maintained body temperature near 37°C using panting (up to 231 breaths/min) and salivation.
19	1979	Yadav, M	Bettongia lesueur	The Kidney Types of Some Western Australian Macropod Marsupials		Individual Trait or Process	Functional Processes	0			Ex situ				Had the lowest daily water intake of all species (24 mL/day), with kidney morphology showing a papilla inserted into the ureter and a high relative medullary thickness (8.4), indicating strong water-conserving ability
19	1979	Yadav, M	Lagorchestes conspicillatus	The Kidney Types of Some Western Australian Macropod Marsupials		Individual Trait or Process	Functional Processes	0			Ex situ				Kidney showed features consistent with arid adaptation, including distinct secondary pyramids and a relative medullary thickness of 7.0. Water intake was 214 mL/day, below expected values for eutherians.
20	1982	Dawson, TJ & Dawson, WR	Dasyuroides byrnei	Metabolic Scope and Conductance in Response to Cold of Some Dasyurid Marsupials and Australian Rodents		Individual Trait or Process	Functional Processes	0	30	0	Ex situ				At 30°C ambient, body temperature was ~35.2°C and RMR was 1.03 mL O₂/g·h
21	1983	Bell, CJ., Baudinette, RV., & Nicol, SC	Trichosurus vulpecula	Cutaneous Water Loss at Rest and Exercise in Two Species of Marsupials		Individual Response	Physiological Response	0	39.7	1	Ex situ				At 39.7°C ambient, cutaneous water loss doubled compared to 21°C and rose again post-exercise. Evaporative heat loss at rest and during recovery was significant (~26% of heat budget), suggesting a key thermoregulatory role despite minimal sweat gland activity.
22	1984	Christensen, P., Maisey, K., & Perry, DH	Myrmecobius fasciatus	Radiotracking the Numbat, Myrmecobius fasciatus, in the Perup Forest of Western Australia		Individual Response	Behavioural Response, Shelter Site	0	30	0	In situ	Perup Management Area	-34.3	116.3	In summer, numbats avoided aboveground activity during peak heat and remained in logs during midday when ambient temperatures reached ~30°C. Shelter use shifted seasonally, with logs used in summer and burrows in colder weather.
23	1984	McNab, BK	Myrmecobius fasciatus	Physiological Convergence amonst Ant-eating and Termite-eating Mammals		Individual Trait or Process	Functional Processes	0	25	0	Ex situ				At ambient temperatures around 25°C, body temperature declined from 36.1°C to 34.7°C and then to 32.5°C overnight. Basal metabolic rate was 0.332 mL O₂/g·h — only 46% of the predicted eutherian value — indicating extremely low energetic demands.
24	1984	Smith, BK & Dawson, TJ	Dasyuroides byrnei	Changes in the Thermal Balance of a Marsupial (Dasyuroides byrnei) During Hot and Warm Acclimation		Individual Response	Behavioural Response, Physiological Response	0	40	1	Ex situ				At 40°C ambient, body temperature exceeded 39°C and some individuals died, indicating poor heat tolerance. Postural changes were observed (sprawling or curling), and conductance increased sharply, showing limited capacity to dissipate heat behaviourally or physiologically.
25	1985	Nagy, KA & Martin, RW	Phascolarctos cinereus	Field Metabolic Rate, Water Flux, Food Consumption and Time Budget of Koalas, Phascolarctos cinereus (Marsupialia: Phascolarctidae) in Victoria	VIC	Individual Trait or Process	Functional Processes	0	20.2	0	In situ	Walkerville	-38.9	146.2	At ambient temperatures up to 20.2°C, koalas maintained constant body mass with a field metabolic rate of 0.434 mL CO₂/g·h (2.59× BMR). Body temperature remained steady at ~36°C. Daily water intake averaged 475 mL (males) and 358 mL (females)
26	1986	Hinds, DS & MacMillen, RE	Dasycercus cristicauda	Scaling of Evaporative Water Loss in Marsupials		Individual Response	Physiological Response	0	35	1	Ex situ				At 35°C ambient, evaporative water loss increased from 1.66 to 1.76 mg H₂O/g·h. The species showed only a modest rise in water loss with increasing temperature, indicating relatively low evaporative cooling capacity.
26	1986	Hinds, DS & MacMillen, RE	Dasyuroides byrnei	Scaling of Evaporative Water Loss in Marsupials		Individual Response	Physiological Response	0	35	1	Ex situ				Evaporative water loss increased from 1.65 to 3.25 mg H₂O/g·h between 10–35°C ambient. This near-doubling reflects increased evaporative cooling at high temperatures but still suggests limited tolerance for prolonged heat exposure.
26	1986	Hinds, DS & MacMillen, RE	Dasyurus hallucatus	Scaling of Evaporative Water Loss in Marsupials		Individual Response	Physiological Response	0	35	1	Ex situ				At 35°C ambient, evaporative water loss reached 3.27 mg H₂O/g·h. This relatively high rate for a small dasyurid indicates reliance on evaporative cooling under heat stress, suggesting moderate heat tolerance.
27	1986	Yom-Tov, Y & Nix, H	Trichosurus vulpecula	Climatological Correlates for Body Size of Five Species of Australian Mammals		Population Response	Morphology	0			In situ				Body and skull size decreased in warmer regions, supporting Bergmann’s Rule. Tail and ear length also declined with increasing temperature, suggesting that both thermoregulation and habitat structure may influence morphological variation across populations.
28	1987	Geiser, F & Baudinette, RV	Dasyuroides byrnei	Seasonality of Torpor and Thermoregulation in Three Dasyurid Marsupials		Individual Response	Physiological Response	0	32	0	Ex situ				Maintained normothermic Tb ~34.3°C at 32°C ambient. Showed spontaneous torpor more often in winter (10%) than summer (1%), with torpor body temperature averaging ~25°C. Unlike smaller dasyurids, seasonal variation in torpor depth or BMR was minimal, indicating limited physiological plasticity in response to seasonal heat or cold.
29	1988	Gordon, G., Brown, AS., & Pulsford, T	Phascolarctos cinereus	A Koala (Phascolarctos cinereus Goldfuss) Population Crash During Drought and Heatwave Conditions in South-western Queensland	QLD	Population Response	Shelter Site, Consequences	0	43.9	1	In situ	Mungalalla Creek	-27	147.9	Over 63% of the koala population died during the 1979–80 drought and heatwave, primarily from malnutrition and dehydration linked to leaf-fall in food trees. Mortality was highest in marginal dry-creek habitat, while individuals near permanent waterholes (cooler, intact canopy) had better survival. Young and subordinate koalas were disproportionately affected
30	1988	Halse, SA & Rose, RW	Trichosurus vulpecula	Variation in the Basal Body Temperature of the Common Brushtail Possum (Trichosurus vulpecula) in Tasmania		Individual Trait or Process	Functional Processes	0	44	1	Ex situ				Possums maintained stable body temperature (~36.3 ± 0.2°C) between –15°C and 40°C, but temperature rose significantly at 44°C, suggesting upper thermal limits were exceeded. Body temperature was more stable than in mainland possums, potentially due to greater insulation from thicker fur.
31	1989	Bakker, HR & Bradshaw, SD	Lagorchestes conspicillatus	Rate of Water Turnover and Electrolyte Balance of an Arid-Zone Marsupial, the Spectacled Hare-Wallaby (Lagorchestes conspicillatus) on Barrow Island	WA	Individual Response, Population Response	Shelter Site, Physiological Response	0	46	1	In situ, Ex situ	Barrow Island	-20.75	115.42	In the lab, individuals tolerated up to 46°C ambient using panting and licking to maintain Tb near 39°C. In the field, water turnover was extremely low (~5% of body water/day), with thermal stress avoided by sheltering in Triodia clumps where temperatures remained below 30°C. Higher densities occurred in disturbed areas with better shade and food availability, indicating a population-level respon…
32	1989	Green, B., Withers, PC., & Bradshaw, SD	Phascogale calura	Water and Energy Metabolism and Estimated Food Consumption Rates of Free-living Wambengers, Phascogale calura (Marsupialia: Dasyuridae)	WA	Individual Response	Physiological Response	0	33	0	In situ	Yornaning Nature Reserve	-32.75	117.33	During summer (March), ambient temperatures reached 33°C and individuals exhibited their lowest field metabolic rate (1200 kJ/kg/day) and water influx (188 mL/kg/day). No drinking was observed; all water was obtained from food and metabolism. Body condition declined, suggesting reduced energy intake and dehydration risk under high temperatures and dry conditions.
33	1991	Johnson, CN	Lasiorhinus krefftii	Utilization of Habitat by the Northern Hairy-Nosed Wombat Lasiorhinus krefftii	QLD	Individual Response	Behavioural Response, Shelter Site	1	34.9	1	In situ	Epping Forest National Park	-22.4	147.6	Wombats limited above-ground activity during hot conditions, emerging for only ~2 hours/night in summer compared to ~6 hours in winter. Deep burrows provided thermal refuge; emergence timing was strongly constrained by temperature.
34	1992	Bradshaw, SD., Morris, KD., Hickman, CR., Withers, PC., & Murphy, D	Isoodon auratus	Field Metabolism and Turnover in the Golden Bandicoot (Isoodon auratus) and Other Small Mammals from Barrow Island, Western Australia	WA	Population Response, Individual Response	Consequences, Population Responses	1	40	1	In situ	Barrow Island	-20.75	115.42	During extreme heat and drought (~40°C ambient), bandicoots exhibited low metabolic rates (0.45 mL CO₂/g·h), poor body condition, and signs of dehydration stress (elevated plasma sodium). After cyclone rains and cooler conditions, FMR tripled and hydration status improved, indicating recovery from prior heat-induced nutritional and osmotic strain.
35	1992	Wallis, IR & Farrell, DJ	Bettongia penicillata	Energy Metabolism in Potoroine Marsupials		Individual Trait or Process	Functional Processes	0	25	0	Ex situ				Maintained at 23–25°C (thermoneutral zone), fasting heat production (FHP) was 346–374 kJ/kg⁰·⁷⁵/day. Metabolic rate was ~3% below eutherian predictions. Night-time activity nearly doubled energy expenditure compared to daytime. No thermoregulatory stress or upper thermal limits were tested
36	1992	Withers, PC	Isoodon auratus	Metabolism, Water Balance and Temperature Regulation in the Golden Bandicoot (Isoodon auratus)		Individual Response	Physiological Response	0	35	1	Ex situ				At 35°C ambient, body temperature rose significantly to 36.8°C and evaporative water loss nearly tripled relative to 15°C (to 2.23 mg/g/h). Evaporative heat loss accounted for 55% of total metabolic heat production. Despite elevated EWL, golden bandicoots maintained a thermal gradient and showed clear physiological adjustments to hot, arid conditions.
37	1993	Hallam, JF & Dawson, TJ	Dasyuroides byrnei	The Pattern of Respiration with Increasing Metabolism in a Small Dasyurid Marsupial		Individual Trait or Process	Functional Processes	0	30	0	Ex situ				At 30°C ambient, resting body temperature was ~37.6°C and basal metabolic rate was 13.0 mL O₂/min/kg.
38	1995	Van den Oord, QFW., Van Wijk, EJA., Lugton, IW., Morris, RS., & Holmes, CW	Trichosurus vulpecula	Effects of Air Temperature, Air Movement and Artificial Rain on the Heat Production of Brushtail Possums (Trichosurus vulpecula): An Exploratory Study		Individual Response	Physiological Response, Shelter Site	0	30	0	Ex situ				At 30°C ambient in still air, heat production remained near baseline (~305 kJ/kg⁰·⁷⁵/day)
39	1997	Gemmell, RT., Turner, SJ., & Krause, WJ	Trichosurus vulpecula	The Circadian Rhythm of Body Temperature of Four Marsupials		Individual Trait or Process	Functional Processes	1	35	1	Ex situ				Possums showed a stable circadian rhythm with mean body temperature of 37.4°C (range 36.2–38.8°C). Despite ambient temperatures up to 35°C, body temperature remained regulated, peaking at night and dipping during the day, with no indication of heat stress.
40	2000	Baudinette, RV., Churchill, SK., & Christian, KA	Rhinonicteris aurantia	Energy, Water Balance and the Roost Microenvironment in Three Australian Cave-Dwelling Bats (Microchiroptera)	WA	Individual Response	Physiological Response, Shelter Site	0	32.5	0	In situ	Cape Range	-22.15	113.95	Roosted in hot, humid caves where ambient temperature remained near 32.5°C and humidity exceeded 90%. Body temperature closely tracked ambient (~32–34°C), minimizing the thermal gradient and reducing the need for evaporative cooling. Evaporative water loss was exceptionally low (<2.2 mg H₂O/g·h), suggesting a highly efficient physiological strategy for conserving water and tolerating heat without…
41	2000	Gibson, LA & Hume, ID	Macrotis lagotis	Seasonal Field Energetics and Water Influx Rates of the Greater Bilby (Macrotis lagotis)	QLD	Individual Response	Physiological Response	0	36.1	1	In situ	Astrebla Downs National Park	-24.2	140.6	During summer, bilbies experienced ambient temperatures up to 36.1°C but used burrows (~27.7°C) to buffer heat. In one summer period, individuals showed elevated body water, high FMR (681 kJ/day), and body mass loss, indicating heat-related physiological stress despite strong water conservation.
42	2001	Bradshaw, SD., Morris, KD., & Bradshaw, FJ	Lagorchestes conspicillatus	Water and Electrolyte Homeostasis and Kidney Function of Desert-Dwelling Marsupial Wallabies in Western Australia	WA	Individual Trait or Process	Functional Processes	1	40	1	In situ	Barrow Island	-20.75	115.42	Despite summer ambient temperatures reaching 40°C, L. conspicillatus maintained stable plasma osmolality and low rates of water turnover. Urine osmolality was high, suggesting excellent renal concentrating ability and strong physiological adaptation for conserving water under desert heat.
43	2001	Dickman, CR., Haythornthwaite, AS., McNaught, GH., Mahon, PS., Tamayo, B., & Letnic, M	Dasycercus cristicauda	Population Dynamics of Three Species of Dasyurid Marsupials in Arid Central Australia: A 10-Year Study	QLD	Population Response	Population Responses	1	46	1	In situ	Ethabuka Station	-23.77	138.47	Populations persisted across years with extreme summer temperatures exceeding 46°C, indicating high tolerance of ambient heat. However, breeding was constrained to spring (August–November), avoiding peak heat periods. Population increases were primarily linked to rainfall events, not temperature, suggesting that while Dasycercus endures heat well, productivity is driven by resource availability r…
44	2001	Hoyle, SD., Pople, AR., & Toop, GJ	Macroderma gigas	Mark–Recapture May Reveal More About Ecology Than About Population Trends: Demography of a Threatened Ghost Bat (Macroderma gigas) Population	QLD	Population Response	Population Responses, Shelter Site	1	38	1	In situ	The Caves, Rockhampton	-23.39	150.47	Cave roosts buffered summer heat (~38°C ambient). Survival was more strongly affected by cold and roost flooding than high temperatures, with no evidence of heat-related mortality.
45	2002	Cooper, CE & Withers, PC	Myrmecobius fasciatus	Metabolic Physiology of the Numbat (Myrmecobius fasciatus)		Individual Response	Physiological Response, Behavioural Response	0	32.5	0	Ex situ				Body temperature increased from 34.1°C at 30°C to 35.4°C at 32.5°C, with evaporative water loss also rising sharply. No panting observed, but stretched posture and higher conductance at high temperatures aided passive heat loss. The numbat maintained thermal balance through moderate increases in Tb and conductance, suggesting physiological tolerance to moderate heat despite no exposure above 32.5…
46	2002	Ellis, WAH., Melzer, A., Carrick, FN., & Hasegawa, M	Phascolarctos cinereus	Tree Use, Diet and Home Range of the Koala (Phascolarctos cinereus) at Blair Athol, Central Queensland	QLD	Individual Response	Behavioural Response, Shelter Site	1	34	0	In situ	Blair Athol Coal Mine	-23.3	147.9	Koalas used a wide range of trees for daytime roosting, including non-food species with higher canopy cover. Tree selection did not consistently reflect diet, suggesting thermoregulatory factors such as shade may drive shelter choice during warmer periods. Leaf moisture content was higher in autumn, possibly influencing summer dietary choices under hotter, drier conditions.
47	2003	Cooper, CE., Walsberg, GE., & Withers, PC	Myrmecobius fasciatus	Biophysical Properties of the Pelt of a Diurnal Marsupial, the Numbat (Myrmecobius fasciatus), and Its Role in Thermoregulation		Individual Trait or Process	Functional Traits	0	32.5	0	Ex situ				The numbat’s pelt had high solar heat gain (up to 63% of irradiance) and poor insulation, facilitating rapid warming on cool mornings. This trait resembles that of diurnal squirrels and is likely an adaptation for efficient heat uptake while active in exposed environments.
48	2003	Evans, MC., Green, B., & Newgrain, K	Lasiorhinus latifrons	The Field Energetics and Water Fluxes of Free-Living Wombats (Marsupialia: Vombatidae)	SA	Individual Response	Physiological Response	0	40	1	In situ	Brookfield Conservation Park	-34.33	139.52	During dry-season temperatures approaching 40°C, FMR and water flux in L. latifrons dropped to among the lowest recorded for any mammal, at just 25% of predicted values. Despite arid conditions and lack of surface water, individuals maintained body condition by relying on low-intake, high-efficiency physiological strategies.
48	2003	Evans, MC., Green, B., & Newgrain, K	Lasiorhinus krefftii	The Field Energetics and Water Fluxes of Free-Living Wombats (Marsupialia: Vombatidae)	QLD	Individual Response	Physiological Response	0	40	1	In situ	Epping Forest National Park	-22.4	147.6	In dry-season conditions exceeding 40°C ambient, L. krefftii exhibited extremely low water turnover (17.7 ml/kg/day) and FMR (136.9 kJ/kg/day), sustaining balance entirely via metabolic and dietary water. These values suggest remarkable physiological tolerance of extreme heat and aridity.
49	2003	Finlayson, GR., Shimmin, GA., Temple-Smith, PD., Handasyde, K., & Taggart, DA	Lasionrhinus latifrons	Monitoring the Activity of a Southern Hairy-Nosed Wombat, Lasiorhinus latifrons, Using Temperature Dataloggers	SA	Individual Response	Behavioural Response, Shelter Site	0	40	1	In situ	Swan Reach	-34.57	139.53	Above-ground activity was reduced during summer, with emergence delayed until ambient temperatures dropped to a preferred range (~6–18°C). Activity averaged 7.7 hr/night in November but fell to 4.5 hr/night in March. Behavioural adjustments suggest strong reliance on burrow shelter to avoid surface heat exposure.
50	2003	Krockenberger, A	Phascolarctos cinereus	Meeting the Energy Demands of Reproduction in Female Koalas, Phascolarctos cinereus: Evidence for Energetic Compensation	NSW	Individual Trait or Process	Functional Processes	1	25	0	In situ	New England Tablelands	-31.17	151.33	During summer, female koalas maintained energy balance without raising metabolic rate, likely aided by mild temperatures (~25°C max) and behavioural adjustments. Compensation occurred via increased food intake and internal heat retention, reducing the need for additional thermoregulatory expenditure.
51	2004	Bolton, J & Moseby, K	Leporillus conditor	The Activity of Sand Goannas (Varanus gouldii) and Their Interaction with Reintroduced Greater Stick-nest Rats (Leporillus conditor)	SA	Population Response	Consequences, Shelter Site	1	40	1	In situ	Arid Recovery	-30.49	136.88	Most mortality in reintroduced rats occurred after three consecutive days exceeding 40°C, with dehydration implicated. Individuals sheltering underground in swales were more likely to survive than those in exposed dune sites. Use of dense vegetation and underground refuges buffered heat stress and predation risk.
52	2004	Cooper, CE & Withers, PC	Myrmecobius fasciatus	Influence of Season and Weather on Activity Patterns of the Numbat (Myrmecobius fasciatus) in Captivity		Individual Response	Behavioural Response	0	39.4	1	Ex situ				Numbats remained active at ambient temperatures up to 39.4°C, with no midday inactivity observed in summer, suggesting tolerance of heat under captive conditions. Activity was highest in summer, driven more by photoperiod and breeding than thermal avoidance. Reduced activity occurred on days with low light or high humidity, but not directly with temperature.
53	2004	Cooper, CE & Withers, PC	Myrmecobius fasciatus	Patterns of Body Temperature Variation and Torpor in the Numbat, Myrmecobius fasciatus (Marsupialia: Myrmecobiidae)	WA	Individual Trait or Process	Functional Processes	0	31.5	0	In situ, Ex situ	Dryandra Woodland	31.77	117.17	In situ, numbats used nightly torpor in winter (ambient ~17°C), reducing Tb to 19.1°C and saving up to 42% of daily energy. Ex situ, at summer ambient temperatures up to 31.5°C, animals reached Tb of 40°C but did not enter torpor, showing tolerance of moderate heat and flexible thermoregulation.
54	2004	Cooper, CE & Withers, PC	Myrmecobius fasciatus	Ventilatory Physiology of the Numbat (Myrmecobius fasciatus)		Individual Trait or Process	Functional Processes	0	32.5	0	Ex situ				At ambient temperatures up to 32.5°C, numbats maintained stable ventilation patterns without panting. Body temperature rose to 35.1°C, with no change in oxygen extraction, suggesting efficient coupling of respiratory demand and metabolic rate. The study found no heat-induced ventilatory shifts, indicating tolerance to moderate heat within their active range
55	2005	Cooper, CE & Withers, PC	Myrmecobius fasciatus	Physiological Significance of the Microclimate in Night Refuges of the Numbat (Myrmecobius fasciatus)	WA	Individual Trait or Process	Shelter Site	0	31.9	0	In situ	Dryandra Woodland	31.77	117.17	Summer refuge temperatures were ~6°C cooler than ambient (25.7°C vs 31.9°C), providing significant thermal buffering. Despite mildly hypoxic and hypercapnic conditions, refuges remained within physiological tolerance. While winter buffering reduced energetic costs, summer shelter use likely also aids in avoiding daytime heat accumulation.
56	2005	Finlayson, GR., Shimmin, GA., Temple-Smith, PD., Handasyde, K., & Taggart, DA	Lasiorhinus latifrons	Burrow Use and Ranging Behaviour of the Southern Hairy-Nosed Wombat (Lasiorhinus latifrons) in the Murraylands, South Australia	SA	Individual Response	Behavioural Response, Shelter Site	0	42.3	1	In situ	Swan Reach	-34.57	139.53	Wombats avoided surface activity during extreme heat, with above-ground movement occurring at temperatures below 24.6°C (mean max during activity). Summer temperatures exceeded 42°C, but animals remained reliant on deep burrows, which buffered heat and allowed continued occupation of a dry, hot environment with minimal ranging behaviour.
57	2005	Pfeiffer, A., Melzer, A., Tucker, G., Clifton, D., & Ellis, W	Phascolarctos cinereus	Tree Use by Koalas (Phascolarctos cinereus) on St Bees Island, Queensland – Report of a Pilot Study	QLD	Individual Response	Behavioural Response, Shelter Site	1	30	0	In situ	St Bees Island	-20.92	149.43	Koalas used open-canopy eucalypts for feeding at night but selected dense-canopy rainforest trees for daytime shelter. Individuals in exposed trees showed increased movement and laboured breathing, while those in shaded trees remained still and unstressed. Findings suggest behavioural thermoregulation via shade selection during hot tropical days.
58	2006	Larcombe, AN & Withers, PC	Perameles bougainville	Thermoregulatory, Metabolic and Ventilatory Physiology of the Western Barred Bandicoot (Perameles bougainville bougainville) in Summer and Winter		Individual Trait or Process	Functional Processes	0	30	0	Ex situ				At 30°C, bandicoots maintained a low body temperature (~33.6°C) and showed the highest known BMR for any bandicoot (0.685 mL O₂ g⁻¹ h⁻¹), coupled with high thermal conductance. Total evaporative water loss was elevated in summer.
59	2007	Burbridge, AA., Short, J., & Fuller, PJ	Bettongia lesueur	Relict Bettongia lesueur Warrens in Western Australian Deserts	WA	Individual Trait or Process	Shelter Site	0			In situ	Gibson Desert	-22.8	127.5	Relict warren structures persisted in hard-soil landscapes with summer soil temps >39°C at 1 m depth. Large calcrete mounds with multiple entrances likely provided thermal buffering, while their structure and spoil heaps (up to 0.8 m high) enhanced insulation. High penetrability of mound soils relative to surrounding hardpan suggests fossorial specialisation. These features reflect adaptations to…
60	2007	King, JM & Bradshaw, SD	Lagorchestes conspicillatus	Comparative Water Metabolism of Barrow Island Macropodid Marsupials: Hormonal versus Behavioural-dependent Mechanisms of Body Water Conservation	WA	Individual Response	Physiological Response, Shelter Site	1	45	1	In situ	Barrow Island	-20.75	115.42	Maintained water balance via physiological means, with high vasopressin levels (up to 20.25 pg/mL) and elevated plasma osmolality under extreme ambient heat (>45°C). Used shallow surface scrapes, offering limited thermal buffering, suggesting physiological regulation is key to heat and dehydration tolerance.
60	2007	King, JM & Bradshaw, SD	Petrogale lateralis	Comparative Water Metabolism of Barrow Island Macropodid Marsupials: Hormonal versus Behavioural-dependent Mechanisms of Body Water Conservation	WA	Individual Response	Physiological Response, Shelter Site	1	45	1	In situ	Barrow Island	-20.75	115.42	Relied on cool rock shelters (~25.5°C) for thermal buffering. Had low plasma vasopressin levels despite extreme ambient heat, suggesting behavioural thermoregulation via cave use was more important than endocrine water regulation.
60	2007	King, JM & Bradshaw, SD	Bettongia lesueur	Comparative Water Metabolism of Barrow Island Macropodid Marsupials: Hormonal versus Behavioural-dependent Mechanisms of Body Water Conservation	WA	Individual Response	Physiological Response, Shelter Site	1	45	1	In situ	Barrow Island	-20.75	115.42	Occupied deep calcareous burrows where temperatures remained well below ambient (max 33.8°C). Vasopressin levels were low, and plasma osmolality remained stable, indicating reliance on thermal buffering through burrow use rather than hormonal regulation under extreme heat.
61	2007	Southgate, R., Paltridge, R., Masters, P., & Carthew, S	Macrotis lagotis	Bilby Distribution and Fire: A Test of Alternative Models of Habitat Suitability in the Tanami Desert, Australia	NT	Population Response	Climate Modelling	1	39.3	1	In situ	Tanami Desert	-20.25	131.5	Mean summer temperatures reached 39.3°C, but heat was not a limiting factor for bilby occurrence. Instead, bilbies were more strongly associated with substrate type, fire history, and rainfall. Their persistence in hot regions suggests thermal resilience, likely supported by burrow use and nocturnal behaviour.
62	2007	Treby, DL., Horsup, A., & Murray, PJ	Lasiorhinus krefftii	Field Evaluation of Supplementary Feed and Water for the Northern Hairy-nosed Wombat, Lasiorhinus krefftii	QLD	Individual Response	Behavioural Response, Shelter Site	0	45	1	In situ	Epping Forest National Park	-22.4	147.6	Wombats emerged and visited feed and water stations even when ambient temperatures reached 45°C. Activity was not suppressed by heat, suggesting strong behavioural motivation for accessing water. Individuals remained at stations for extended periods, with one female lying in the feed trough and others showing repeated visits despite extreme conditions. Use of deep sandy burrows likely facilitated…
63	2007	Tucker, G., Melzer, A., & Ellis, W	Phascolarctos cinereus	The Development of Habitat Selection by Sub-adult Koalas	QLD	Individual Response	Behavioural Response, Shelter Site	1	30	0	In situ	St Bees Island	-20.92	149.43	Subadult and adult koalas preferentially sheltered in non-food trees during the day, likely for shade, and moved to food trees at night. This pattern suggests behavioural thermoregulation to avoid high daytime heat, although temperature was not directly measured.
64	2008	Cooper, CE & Withers, PC	Trichosurus vulpecula	Allometry of Evaporative Water Loss in Marsupials: Implications of the Effect of Ambient Relative Humidity on the Physiology of Brushtail Possums	WA	Individual Trait or Process	Functional Processes	0	30	0	Ex situ				At 30°C, EWL decreased significantly with increasing relative humidity, demonstrating the importance of ambient moisture in regulating heat loss. Possums maintained higher EWL and metabolic rates under dry conditions to support evaporative cooling.
65	2008	Isaac, JL., De Gabriel, JL., & Goodman, BA	Trichosurus vulpecula	Microclimate of Daytime Den Sites in a Tropical Possum: Implications for the Conservation of Tropical Arboreal Marsupials	QLD	Individual Response	Shelter Site	1	32	0	In situ	Hervey Range	-19.21	146.21	Possums selected tree hollows with cooler and more thermally stable daytime temperatures—used hollows were 1.56°C cooler than unused ones and buffered more strongly against heat. During the unseasonably hot winter study period (>32°C ambient), possums showed consistent preference for larger, higher hollows with narrower entrances, suggesting fine-scale behavioural thermoregulation to avoid heat s…
66	2008	Larcombe, AN., Withers, PC., & Krockenberger, AK	Isoodon auratus	Metabolic and Ventilatory Physiology of the Barrow Island Golden Bandicoot (Isoodon auratus barrowensis) and the Northern Brown Bandicoot (Isoodon macrourus)		Individual Response	Physiological Response	0	40	1	Ex situ				At 40°C, I. a. barrowensis displayed panting (349 breaths/min) and maintained body temperature below ambient (Tb = 38.5°C), indicating effective evaporative cooling. Basal metabolic rate (BMR) at 35°C was exceptionally low (0.392 mL O₂ g⁻¹ h⁻¹), and total evaporative water loss increased tenfold at 40°C compared to thermoneutrality.
67	2008	Read, JL., Carter, J., Moseby, KM., & Greenville, A	Bettongia lesueur	Ecological Roles of Rabbit, Bettong and Bilby Warrens in Arid Australia	SA	Individual Trait or Process	Shelter Site	1	40	1	In situ	Arid Recovery	-30.49	136.88	Bettong warrens provided critical shelter for a variety of mammals, reptiles, and invertebrates. Sites were associated with greater ant abundance and diversity, particularly Iridomyrmex sp. E and Melophorus spp., which thrive in warm, disturbed microhabitats. These structures buffered against surface heat and offered vital ecological services during extreme summer conditions.
67	2008	Read, JL., Carter, J., Moseby, KM., & Greenville, A	Macrotis lagotis	Ecological Roles of Rabbit, Bettong and Bilby Warrens in Arid Australia	SA	Individual Trait or Process	Shelter Site	1	40	1	In situ	Arid Recovery	-30.49	136.88	Bilby burrows were widely used by other species, including echidnas and reptiles, with >90% of echidna radio-tracking fixes occurring at bilby or bettong warrens. Bilbies, as primary burrowers, likely initiate thermal refugia later expanded by other species. Their burrows support microclimatic stability in extreme heat, acting as ecosystem engineering structures in arid landscapes.
68	2009	Bester, AJ & Rusten, K	Myrmecobius fasciatus	Trial Translocation of the Numbat (Myrmecobius fasciatus) into Arid Australia	SA	Individual Response	Behavioural Response, Shelter Site	1	40	1	In situ	Arid Recovery	-30.49	136.88	Numbats remained active on days reaching 40°C air temperature and 42°C at the soil surface. Individuals typically sheltered in burrows, including reused bilby or bettong tunnels and newly excavated sites. Their activity under extreme ambient conditions suggests a higher thermal tolerance than previously documented in the species’ cooler native range.
69	2009	Porter, WP & Kearney, M	Trichosurus vulpecula	Size, Shape, and the Thermal Niche of Endotherms		Population Response	Morphology , Climate Modelling	1	36	1	In situ				For T. vulpecula, larger individuals (up to 5 kg) spent more time within the thermoneutral zone (TNZ) at southern latitudes, consistent with Bergmann’s Rule. At lower latitudes (north of 20°S), larger individuals experienced more heat stress, with reduced hours in the TNZ, showing that increasing ambient temperatures limit thermal suitability.
70	2009	Schmidt, S., Withers, PC., & Cooper, CE	Dasyurus geoffroii	Metabolic, Ventilatory and Hygric Physiology of the Chuditch (Dasyurus geoffroii)		Individual Response	Physiological Response	0	33.3	0	Ex situ				Chuditch maintained stable body temperature (33.9°C) up to 26°C, but experienced mild hyperthermia at 31–33.3°C (Tb up to 37.9°C). Evaporative water loss increased threefold by 33.3°C, aided by panting and licking. Despite this, chuditch achieved a high relative water economy (PRWE = 22.6°C), the highest recorded in a marsupial. Its BMR and evaporative traits more closely matched arid-zone specie…
71	2009	Withers, PC & Cooper, CE	Sminthopsis psammophila	Thermal, Metabolic, Hygric and Ventilatory Physiology of the Sandhill Dunnart (Sminthopsis psammophila)		Individual Response	Physiological Response	0	34	0	Ex situ				Within the TNZ (20–30°C), body temperature ranged from 34.1–34.6°C. At 34°C ambient, Tb rose to 35.5°C and evaporative water loss increased to 2.4 mg g⁻¹ h⁻¹, indicating mild hyperthermia and elevated cooling demands.
72	2010	Cooper, CE & Withers, PC	Dasyurus hallucatus	Comparative Physiology of Australian Quolls (Dasyurus; Marsupialia)		Individual Response	Physiological Response	0	35	1	Ex situ				Body temperature increased from 33.3°C at 25°C ambient to 36.5°C at 35°C. Evaporative water loss increased significantly at high Ta, reaching 0.69 mg g⁻¹ h⁻¹ at 31°C. No evidence of panting or licking was observed, suggesting reliance on mild hyperthermia and evaporative water loss. Low Tb and high thermolability (0.10°C °C⁻¹) may support tolerance of tropical heat.
72	2010	Cooper, CE & Withers, PC	Dasyurus geoffroii	Comparative Physiology of Australian Quolls (Dasyurus; Marsupialia)		Individual Response	Physiological Response	0	35	1	Ex situ				Data from Schmidt et al. Thermolability of 0.15°C °C⁻¹, highest among quolls, suggests adaptation to arid climates. Point of relative water economy (PRWE) was 22.6°C—highest recorded for a marsupial—indicating exceptional water conservation. Evaporative heat loss was moderate despite rising Ta, aided by efficient nasal heat exchange.
73	2010	Ellis, W., Melzer, A., Clifton, ID., & Carrick, F	Phascolarctos cinereus	Climate change and the koala Phascolarctos cinereus: water and energy	QLD	Individual Response	Physiological Response, Behavioural Response, Shelter Site	1	40	1	In situ	Blair Athol	-23.24	148.04	Koalas used cooler non-food trees like Melaleuca bracteata for daytime shelter, especially as ambient temperatures rose—tea tree temperatures were up to 5°C cooler than food trees. Field metabolic rate was significantly higher in spring (346.5 kJ kg⁻⁰·⁷⁵ day⁻¹) than autumn (290.6 kJ kg⁻⁰·⁷⁵ day⁻¹), and actual water turnover exceeded theoretical values, indicating physiological adjustments under h…
74	2010	Finlayson, GR., White, CR., Dibben, R., Shimmin, GA., & Taggart, DA	Lasiorhinus latifrons	Activity patterns of the southern hairy-nosed wombat (Lasiorhinus latifrons) in the South Australian Murraylands	SA	Individual Response	Behavioural Response, Shelter Site	1	35	1	In situ	Swan Reach	-34.57	139.53	Daily maximum temperatures at the site reached up to 35°C, but wombats limited surface activity to nocturnal periods when temperatures ranged from 6°C to 20°C. Surface activity and number of excursions declined with increasing ambient temperature, indicating behavioural avoidance of heat.
75	2011	Adams-Hosking, C., Grantham, HS., Rhodes, JR., McAlpine, C., & Moss, P	Phascolarctos cinereus	Modelling climate-change-induced shifts in the distribution of the koala		Population Response	Climate Modelling, Population Responses, Consequences	0	46.4	1	In situ				Koalas are physiologically limited to regions with maximum summer temperatures below ~37.7°C. The study models a contraction of their suitable climate envelope under future warming, with severe reductions in arid and semi-arid western regions. Past die-offs during heatwaves (e.g. >40°C for 12 days) highlight their vulnerability to extreme heat.
76	2011	Ellis, W., Bercovitch, F., Fitzgibbon, S., Roe, P., Wimmer, J., Melzer, A., & Wilson, R	Phascolarctos cinereus	Koala bellows and their association with the spatial dynamics of free-ranging koalas	QLD	Individual Response	Behavioural Response	0			In situ	St Bees Island	-20.92	149.43	Koala bellowing was negatively correlated with maximum nocturnal temperature and wind speed, suggesting a behavioural sensitivity to environmental stress. Bellows peaked during the breeding season and were associated with increased female movement, supporting a role in female mate attraction under conditions of lower heat stress.
77	2011	Hogan LA, Johnston SD, Lisle AT, Horsup AB, Janssen T, & Phillips CJC	Lasiorhinus latifrons	The effect of environmental variables on the activity patterns of the southern hairy-nosed wombat (Lasiorhinus latifrons) in captivity: onset, duration and cessation of activity		Individual Response	Behavioural Response	1	33	0	Ex situ				Wombats reduced activity on hot and humid nights, with negative correlations between activity and temperature during summer and autumn. Despite being in captivity and outside their natural range, L. latifrons displayed thermoregulatory behaviour, remaining mostly inactive when ambient temperatures exceeded 25°C.
78	2011	Seabrook L, McAlpine C, Baxter G, Rhodes J, Bradley A, & Lunney D	Phascolarctos cinereus	Drought-driven change in wildlife distribution and numbers: a case study of koalas in south-west Queensland	QLD	Population Response	Population Responses, Consequences	1	40	1	In situ	SW Queensland	-26.5	146.2	Koala numbers declined by ~80% between 1995 and 2009, coinciding with prolonged drought and multiple summers of extreme heat (>40°C). Koalas contracted to riparian habitats, and local disappearances were associated with cumulative heat and low rainfall, indicating high sensitivity to thermal and hydric stress.
79	2011	Sharp A	Petrogale xanthopus	Drinking behaviour of yellow-footed rock-wallabies (Petrogale xanthopus celeris) in semiarid Queensland	QLD	Individual Response	Behavioural Response	0			In situ	Idalia National Park	-24.88	144.77	Wallabies regularly traveled >1.5 km to drink from an earthen tank, with drinking frequency increasing as pasture moisture dropped below 20%. Visits to water sources were negatively related to rainfall and positively to ambient temperature, suggesting physiological reliance on free water during dry, hot conditions despite presumed xeric adaptations.
80	2012	Adams-Hosking C, McAlpine C, Rhodes JR, Grantham HS, & Moss PT	Phascolarctos cinereus	Modelling changes in the distribution of the critical food resources of a specialist folivore in response to climate change		Population Response	Climate Modelling	1	40	1	In situ				The study models current and future co-distributions of koalas and their key eucalypt food trees under climate change. Probability of occurrence for koalas and most food trees (except E. camaldulensis) declined sharply beyond 40°C mean summer maximum temperature. Projected range contractions suggest increasing mismatch between koalas and food tree availability, especially in arid and inland zones.
81	2012	Cooper CE & Withers PC	Myrmecobius fasciatus	Does season or captivity influence the physiology of an endangered marsupial, the numbat (Myrmecobius fasciatus)?	WA	Individual Response	Physiological Response	0	32.5	0	In situ, Ex situ	Dryandra Woodland	-31.77	117.02	Numbats exhibited seasonal physiological flexibility, with higher body temperature, BMR, and evaporative water loss in winter. At 32.5°C, wild and captive numbats increased EWL to maintain thermal balance, especially in winter. Body temperature in wild individuals rose to ~35.3°C under these conditions, with captivity showing minimal impact on standard physiological measures except for diet-relat…
82	2013	Chapman TF	Macrotis lagotis	Relic bilby (Macrotis lagotis) refuge burrows: assessment of potential contribution to a rangeland restoration program	WA	Individual Trait or Process	Shelter Site	1	38.9	1	In situ	Lorna Glen	-26.08	121.47	Relic bilby burrows moderated nocturnal microclimates by maintaining higher night-time temperatures and lower humidity than control sites, while also offering higher daytime humidity. Burrows showed reduced microclimate variability and significantly greater soil moisture and nutrient content, indicating a potential thermoregulatory and ecosystem engineering role, even after abandonment.
83	2013	Davies N, Gramotnev G, Seabrook L, Bradley A, Baxter G, Rhodes J, Lunney D, & McAlpine C	Phascolarctos cinereus	Movement patterns of an arboreal marsupial at the edge of its range: a case study of the koala	QLD	Individual Response	Behavioural Response, Shelter Site	1	35	1	In situ	SW Queensland	-26.5	146	In hotter, drier regions, koalas showed strong reliance on riparian habitats and freestanding water, suggesting behavioural compensation for heat and moisture stress. Movement data and habitat use patterns highlight increased vulnerability at the arid edge of the range under warming conditions.
84	2013	Davies N, Gramotnev G, McAlpine C, Seabrook L, Baxter G, Lunney D, Rhodes JR, & Bradley A	Phascolarctos cinereus	Physiological stress in koala populations near the arid edge of their distribution	QLD	Individual Response	Consequences	1	35	1	In situ	SW Queensland	-26.5	146	Faecal cortisol metabolite (FCM) levels were negatively correlated with rainfall, indicating elevated physiological stress during drought. While no direct link was found between ambient temperature and FCM, the authors note that behavioural and physiological adaptations (e.g. tree choice, high pelt insulation) may buffer heat stress up to a threshold. The study supports moisture availability as t…
85	2013	Seabrook L, McAlpine C, Rhodes J, Baxter G, Bradley A, & Lunney D	Phascolarctos cinereus	Determining range edges: habitat quality, climate or climate extremes?	QLD	Population Response	Shelter Site, Climate Modelling	0	34.7	0	In situ	SW Queensland	-26.5	146	A temperature threshold of 34.7°C and rainfall threshold of 346 mm/year were identified as limiting koala distribution at the western range margin. Koala occurrence declined sharply beyond this climatic threshold, supporting the role of heat and drought as drivers of range contraction. Refuge sites were associated with riparian vegetation and high-quality habitat.
86	2014	Briscoe NJ, Handasyde KA, Griffiths SR, Porter WP, Krockenberger A, & Kearney MR	Phascolarctos cinereus	Tree-hugging koalas demonstrate a novel thermoregulatory mechanism for arboreal mammals	VIC	Individual Response	Behavioural Response, Shelter Site	1	36.4	1	In situ	SE Australia	-38.33	145.37	During hot weather, koalas adopted tree-hugging postures and moved to lower, cooler trunk areas—especially non-food trees like Acacia mearnsii—to facilitate conductive heat loss. This behaviour reduced predicted evaporative cooling needs by up to 50%, providing a critical heat-buffering strategy in the absence of free water.
87	2014	Crowther MS, Lunney D, Lemon J, Stalenberg E, Wheeler R, Madani G, Ross KA, & Ellis M	Phascolarctos cinereus	Climate-mediated habitat selection in an arboreal folivore	NSW	Individual Response	Behavioural Response, Shelter Site, Consequences	1	35	1	In situ	Liverpool Plains	-30.98	150.27	Koalas shifted to non-eucalypt, taller, shadier trees at lower elevations during hot days, indicating a behavioural response to heat. A severe heatwave exceeding 35°C contributed to ~25% mortality in the local population, underscoring the importance of shelter trees for thermoregulation under extreme conditions.
88	2014	Davies N, Gramotnev G, Seabrook L, McAlpine C, Baxter G, Lunney D, & Bradley A	Phascolarctos cinereus	Climate-driven changes in diet composition and physiological stress in an arboreal folivore at the semi-arid edge of its distribution	QLD	Individual Response	Shelter Site, Consequences, Behavioural Response	1	35	1	In situ	Mulga Lands	-26.5	146	Koalas exhibited higher faecal cortisol metabolite levels during drought and colder conditions, indicating physiological stress. Diet composition shifted toward moisture-rich species like Eucalyptus camaldulensis and E. coolabah during drought, reinforcing reliance on riparian and drainage-line habitats to buffer heat and water stress at the arid edge of their range.
89	2014	Dawson TJ, Webster KN, & Maloney SK	Phascolarctos cinereus	The fur of mammals in exposed environments: do crypsis and thermal needs necessarily conflict		Individual Trait or Process	Functional Traits	0			Ex situ				Koala fur showed very low solar reflectance (~9.5%) but high insulation, with only ~19% of solar heat reaching the skin under still conditions—reduced to 7–10% at higher wind speeds. Despite dark colouration, high insulation limited heat load, demonstrating that thermoregulatory function can be maintained alongside cryptic fur traits in exposed environments.
90	2014	Lunney D, Stalenberg E, Santika T, & Rhodes JR	Phascolarctos cinereus	Extinction in Eden: identifying the role of climate change in the decline of the koala in south-eastern NSW	NSW	Population Response	Consequences, Population Responses, Climate Modelling	1	35	1	In situ	Eden Region	37.1	149.9	Koala occurrence declined at an average rate of 70% per decade, with modelling identifying rising temperatures, drought, and habitat loss as key drivers. The number of days exceeding 35°C annually was a significant predictor of decline, highlighting the role of climate extremes in range contraction even in coastal, higher-latitude areas.
91	2014	Pentland C	Petrogale lateralis	Behavioural ecology of the black-flanked rock-wallaby (Petrogale lateralis lateralis): Refuge importance in a variable environment	WA	Individual Response	Behavioural Response, Shelter Site, Consequences	1	40	1	In situ	Nangeen Hill Reserve	-31.62	117.65	Wallabies exhibited strong site fidelity to cave refuges, which provided critical buffering against extreme external heat. Behaviour was restricted during high ambient temperatures, with significant reliance on complex rock structures for thermal refuge, predator avoidance, and reproductive behaviours. A population crash during the 2010 drought was linked to the compounding effects of heat, overg…
92	2014	Santika T, McAlpine CA, Lunney D, Wilson KA, & Rhodes JR	Phascolarctos cinereus	Modelling species distributional shifts across broad spatial extents by linking dynamic occupancy models with public-based surveys	NSW	Population Response	Climate Modelling	0			In situ				Koala extinction risk was highest in western NSW, driven by interactions between Eucalyptus cover and housing density, and strongly influenced by maximum summer temperatures. The model predicted increasing extinction risk under future warming, especially as temperatures shift eastward.
93	2014	Sequeira AMM, Roetman PEJ, Daniels CB, Baker AK, & Bradshaw CJA	Phascolarctos cinereus	Distribution models for koalas in South Australia using citizen science‐collected data	SA	Population Response	Climate Modelling	1	35.4	1	In situ	Mount Lofty Ranges	35	138.7	Habitat suitability declined with increasing temperature range, suggesting sensitivity to thermal variability. The census occurred on a 35.4°C day, during which most koalas were inactive or sleeping. Models highlighted elevation and rainfall as key predictors alongside temperature, indicating that microclimate stability is critical to koala occurrence in South Australia.
94	2015	Ballantyne K, Lisle A, Mucci A, & Johnston SD	Phascolarctos cinereus	Seasonal oestrous cycle activity of captive female koalas in south-east Queensland		Individual Response	Functional Processes	1	26	0	Ex situ				Behavioural oestrus was most frequent during warmer months (up to 26°C), suggesting that higher temperatures support reproductive activity. However, there was no evidence of reproductive suppression at the upper temperature limit tested, indicating koalas may tolerate moderate warmth but the study did not examine effects of extreme heat.
95	2015	Briscoe NJ, Krockenberger A, Handasyde KA, & Kearney MR	Phascolarctos cinereus	Bergmann meets Scholander: geographical variation in body size and insulation in the koala is related to climate		Individual Trait or Process	Functional Traits, Morphology	1	36	1	Ex situ				Koalas exhibited shorter fur and smaller body size in hotter, northern climates. Dorsal fur depth decreased with increasing maximum temperature and dry season severity, with northern koalas having less than half the fur depth of southern individuals (12 mm vs. 28 mm). Fur insulation had a greater influence on heat exchange than body size, supporting adaptive variation to aid heat dissipation in a…
96	2015	McDonald PJ, Luck GW, Dickman CR, Ward SJ, & Crowther MS	Macrotis lagotis	Using multiple-source occurrence data to identify patterns and drivers of decline in arid-dwelling Australian marsupials	NT	Population Response	Climate Modelling, Consequences, Population Responses	0			In situ	Tanami Desert	-20.5	130	Bilby distribution contracted by 25.8% since 1975, with remaining populations persisting in cooler, ungrazed areas of the Tanami Desert. Models identified land tenure (e.g. absence of cattle grazing), lower rabbit densities, and lower summer maximum temperatures as predictors of persistence, supporting the competition refuge hypothesis.
96	2015	McDonald PJ, Luck GW, Dickman CR, Ward SJ, & Crowther MS	Trichosurus vulpecula	Using multiple-source occurrence data to identify patterns and drivers of decline in arid-dwelling Australian marsupials	NT	Population Response	Climate Modelling, Consequences, Population Responses	0			In situ	MacDonnell Ranges	-23.7	133.9	Desert brushtail possum populations showed significant post-1975 contraction, with persistence in cooler, wetter refugia such as the MacDonnell Ranges. Summer maximum temperature and rainfall were key predictors, indicating high sensitivity to heat and aridity in the desert-adapted population.
97	2016	Adam D, Johnston SD, Beard L, Nicholson V, Lisle A, Gaughan J, Larkin R, Theilemann P, McKinnon A, & Ellis W	Phascolarctos cinereus	Surgical implantation of temperature-sensitive transmitters and data-loggers to record body temperature in koalas (Phascolarctos cinereus)		Individual Trait or Process	Functional Processes	0	34.3	0	Ex situ				Captive koalas implanted with temperature loggers exhibited body temperatures ranging from 34.2°C to 37.7°C, with no direct correlation to ambient temperature. Despite exposure to temperatures up to 34.3°C, koalas maintained thermal homeostasis with clear diurnal patterns.
97	2016	Briscoe NJ, Kearney MR, Taylor CA, & Wintle BA	Phascolarctos cinereus	Unpacking the mechanisms captured by a correlative species distribution model to improve predictions of climate refugia		Population Response	Climate Modelling	1	39	1	In situ				Using a mechanistic bioenergetics model (Niche Mapper), the study identified heat-induced water stress as the key limiting factor for koala distribution. Habitat suitability declined sharply with increasing dry days and high maximum temperatures (>37°C), especially when rainfall did not precede heat. Inland and northern regions were predicted to become increasingly unsuitable by 2070, even under …
98	2016	Correll RA, Prowse TAA, & Prideaux GJ	Trichosurus vulpecula	Lean‐season primary productivity and heat dissipation as key drivers of geographic body‐size variation in a widespread marsupial		Individual Trait or Process	Morphology , Functional Traits	1	37	1	In situ				Body size in T. vulpecula decreased with increasing summer maximum temperatures, supporting the heat dissipation hypothesis. The strongest predictors of body size were minimum seasonal productivity and mean summer maximum temperature, indicating that smaller body size in warmer regions may facilitate greater heat loss. This study confirms a Bergmann pattern with environmental drivers linked to th…
99	2016	Körtner G, Riek A, Pavey CR, & Geiser F	Dasycercus cristicauda	Activity patterns and torpor in two free-ranging carnivorous marsupials in arid Australia in relation to precipitation, reproduction, and ground cover		Individual Trait or Process, Individual Response	Physiological Response, Functional Processes, Shelter Site	0	39	1	In situ	Andado Station	-25.4	135.4	D. cristicauda entered daily torpor, with body temperatures dropping to as low as 18.4°C. Despite surface temperatures reaching 39°C, individuals maintained stable body temperatures using shallow burrows and exhibited activity patterns likely shaped by reproductive timing and shelter use in open habitats.
100	2016	Ostendorf B, Boardman WSJ, & Taggart DA	Lasiorhinus latifrons	Islands as refuges for threatened species: multispecies translocation and evidence of species interactions four decades on	SA	Individual Response	Shelter Site	0			In situ	Wedge Island	-35.9	136.47	Burrows served as stable thermal refuges and supported habitat complexity. Internal burrow temperatures remained between 13–25°C year-round, buffering individuals from external heat extremes.
100	2016	Ostendorf B, Boardman WSJ, & Taggart DA	Petrogale lateralis	Islands as refuges for threatened species: multispecies translocation and evidence of species interactions four decades on	SA	Individual Response	Shelter Site	0			In situ	Wedge Island	-35.9	136.47	Rock-wallabies showed strong preference for active wombat burrows, with 45% of occupied burrows co-used. Burrows provided thermal buffering and predator refuge, critical in areas lacking natural caves.
100	2016	Ostendorf B, Boardman WSJ, & Taggart DA	Bettongia penicillata	Islands as refuges for threatened species: multispecies translocation and evidence of species interactions four decades on	SA	Individual Response	Shelter Site	0			In situ	Wedge Island	-35.9	136.47	Bettongs were widespread but used wombat burrows less frequently, with a preference for inactive sites (10%). Their patchy distribution reflected a preference for denser vegetation, though inactive burrows likely offered thermoregulatory and predator avoidance benefits in exposed areas.
101	2017	Descovich KA, Johnston SD, Lisle A, Nicolson V, Janssen T, Brooks P, & Phillips CJC	Lasiorhinus latifrons	Long-term measurement of body temperature in the southern hairy-nosed wombat (Lasiorhinus latifrons)		Individual Response	Physiological Response	0	34.3	0	Ex situ				Despite access to climate-controlled dens, body temperature showed a strong nychthemeral rhythm and was negatively associated with ambient temperature—declining as ambient temperature increased. Core Tb ranged from 30.9°C to 38.8°C, with females maintaining higher mean Tb than males. These patterns suggest heat-adaptive physiological strategies and highlight potential vulnerability to future incr…
102	2017	Diete RL, Meek PD, Dickman CR, Lisle A, & Leung LK-P	Dasyurus hallucatus	Diel activity patterns of northern Australian small mammals: variation, fixity, and plasticity	NT	Individual Response	Behavioural Response	1	33	0	In situ	Groote Eylandt	-13.98	136.46	Activity was strictly nocturnal and exhibited a consistent bimodal pattern in both wet and dry seasons. No significant shift in diel activity was detected despite seasonal temperature variation, suggesting temporal fixity rather than plasticity in response to thermal conditions.
103	2017	Griffiths SR, Rowland JA, Briscoe NJ, Lentini PE, Handasyde KA, Lumsden LF, & Robert KA	Trichosurus vulpecula	Surface reflectance drives nest box temperature profiles and thermal suitability for target wildlife	VIC	Individual Response	Consequences, Shelter Site	0	31.3	0	In situ	Greater Melbourne	-37.8	144.9	Nest box surface reflectance strongly influenced internal temperatures. Dark-green boxes (low reflectance, similar to black) reached internal temperatures ≥53°C under summer conditions, significantly exceeding ambient temperatures. Biophysical modelling indicated that common brushtail possums in these boxes would face up to 35% greater evaporative heat loss demand than those in light-green boxes,…
104	2017	Hofstede L & Dziminski MA	Macrotis lagotis	Greater bilby burrows: important structures for a range of species in an arid environment	WA	Individual Trait or Process	Shelter Site	1	35	1	In situ	Matuwa	-26.2	122.4	Remote cameras revealed that bilby burrows were regularly used by a wide range of other species as thermal refuges, including brush-tailed mulgara and spinifex hopping mice. Surface temperatures reached 35°C during the study, and burrows likely provided critical shelter from heat and predators in this arid landscape. Disused burrows were as frequently used as occupied ones, underscoring their ong…
105	2017	Lunney D, Predavec M, Sonawane I, Kavanagh R, Barrott-Brown G, Phillips S, Callaghan J, Mitchell D, Parnaby H, Paull D, Shannon I, Ellis M, Price O, & Milledge D	Phascolarctos cinereus	The remaining koalas (Phascolarctos cinereus) of the Pilliga forests, north-west New South Wales: refugial persistence or a population on the road to extinction?	NSW	Population Response	Population Responses, Consequences, Climate Modelling	0	40	1	In situ	Pilliga Forest	-30.47	149.23	Koala occupancy declined by 79% between initial surveys (1991–2011) and repeat surveys in 2013–14. Persistence was associated with hotter, drier sites near drainage lines with deep soils, suggesting thermal refugia. However, increases in days >40°C and reduced rainfall imply growing physiological stress and eroding refuge quality, indicating this population may be on a trajectory to extinction wi…
106	2017	Molloy SW, Davis RA, Dunlop JA, & van Etten EJB	Dasyurus hallucatus	Applying surrogate species presences to correct sample bias in species distribution models: a case study using the Pilbara population of the Northern Quoll	WA	Population Response	Climate Modelling	0			In situ	Pilbara	-22.8	118.1	Species distribution modelling revealed that habitat suitability declined slightly with increasing dry season temperatures (4.7% contribution). Northern quolls were more likely to occur in cooler, rugged upland areas, indicating that higher ambient temperatures during the driest parts of the year constrain their distribution and may limit future persistence under warming scenarios.
107	2017	Thornett E, Ostendorf B, & Taggart DA	Lasiorhinus latifrons	Interspecies co-use of southern hairy-nosed wombat (Lasiorhinus latifrons) burrows	SA	Individual Trait or Process	Shelter Site	1	21.7	0	In situ	Wedge Island	-35.17	136.47	Camera traps recorded 11 species using wombat burrows, with burrow temperatures assumed to provide thermal refuge. Although temperatures on Wedge Island are relatively mild, the study highlights the potential of wombat burrows to buffer occupants from climatic extremes and improve habitat quality for non-burrowing species.
108	2017	West R, Ward MJ, Foster WK, & Taggart DA	Petrogale lateralis	Testing the potential for supplementary water to support the recovery and reintroduction of the black-footed rock-wallaby	SA	Individual Response	Behavioural Response	0			In situ	APY Lands	-26.1	132.3	Drinking rates were highest during dry periods and declined as ambient temperatures increased, potentially due to decreased plant moisture availability at lower temperatures.
109	2018	Cooper CE, Withers PC, Munns SL, Geiser F, & Buttemer WA	Trichosurus vulpecula	Geographical variation in the standard physiology of brushtail possums (Trichosurus): implications for conservation translocations		Individual Trait or Process, Individual Response	Physiological Response, Functional Processes	0	35	1	Ex situ				Populations exhibited significant geographic variation in basal metabolic rate, evaporative water loss, and body temperature in response to temperature. Possums from arid regions showed lower evaporative water loss and metabolic rates at high temperatures, indicating physiological adaptations to dry environments.
110	2018	DeSantis LRG, Alexander J, Biedron EM, Johnson PS, Frank AS, Martin JM, & Williams L	Phascolarctos cinereus	Effects of climate on dental mesowear of extant koalas and two broadly distributed kangaroos throughout their geographic range		Individual Trait or Process	Morphology	0			In situ				Koala dental mesowear was significantly associated with climate, with lower mean minimum and maximum temperatures linked to more abrasive tooth wear (lower relief, higher combined scores). These patterns likely reflect dietary changes across climate gradients, with softer, water-rich foliage consumed more frequently in warmer regions, leading to less wear
111	2018	Griffiths SR, Lentini PE, Semmens K, Watson SJ, Lumsden LF, & Robert KA	Trichosurus vulpecula	Chainsaw-Carved Cavities Better Mimic the Thermal Properties of Natural Tree Hollows than Nest Boxes and Log Hollows	VIC	Individual Trait or Process	Shelter Site	1	37	1	In situ	Bundoora	-37.72	145.05	Nest boxes used by brushtail possums reached internal temperatures of 46.6°C on hot days, far exceeding ambient and potentially causing heat stress. Chainsaw-carved hollows provided significantly better thermal buffering, remaining ~24% cooler than ambient and mimicking natural hollows.
112	2018	Law BS, Brassil T, Gonsalves L, Roe P, Truskinger A, & McConville A	Phascolarctos cinereus	Passive acoustics and sound recognition provide new insights on status and resilience of an iconic endangered marsupial (koala Phascolarctos cinereus) to timber harvesting	NSW	Individual Response	Behavioural Response	0			In situ	NSW Hinterland	-30.4	152.4	Bellows were more frequent at cooler nightly temperatures, with detection probability dropping from 0.57 at 3°C to 0.32 at 23°C, suggesting seasonal or temperature-related influences on breeding activity or calling behaviour. Extreme temperatures not tested.
113	2018	Marshall VM, Taggart DA, & Ostendorf B	Lasiorhinus latifrons	Scale-dependent habitat analysis and implications for climate change risk for the southern hairy-nosed wombat	SA	Population Response	Climate Modelling, Population Responses	1	26	0	In situ	Murraylands	-33.6	139.8	Wombats occurred predominantly in areas with a narrow climatic range—mean annual maximum temperatures of 23–25°C. Distribution declined sharply above 25°C, and no warrens were found above 26°C.
114	2018	McDonald PJ, Stewart A, & Dickman CR	Zyzomys pedunculatus	Applying the niche reduction hypothesis to modelling distributions: A case study of a critically endangered rodent	NT	Population Response	Climate Modelling	0			In situ	West MacDonnell Ranges	-23.6	132.7	Species distribution models indicated that ruggedness was the primary predictor of current distribution, with temperature contributing ~3–6% in both historic and current models. The species' contraction to areas of extreme ruggedness suggests that such habitats mediate key threats—particularly predation by feral cats.
115	2019	Dawson SJ, Broussard L, Adams PJ, Moseby KE, Waddington KI, Kobryn HT, Bateman PW, & Fleming PA	Macrotis lagotis	An outback oasis: the ecological importance of bilby burrows	WA	Individual Trait or Process	Shelter Site	1	35.2	1	In situ	West Kimberley	-18	123	Bilby burrows were used by 45 vertebrate taxa, providing thermoregulatory and structural refuge, especially after fire. Small mammals and reptiles were more likely to interact with burrows, and some species (e.g. Pogona minor) increased their use post-fire.
116	2019	Mella VSA, McArthur C, Krockenberger MB, Frend R, & Crowther MS	Phascolarctos cinereus	Needing a drink: Rainfall and temperature drive the use of free water by a threatened arboreal folivore	NSW	Individual Response	Behavioural Response	0	45.6	1	In situ	Gunnedah	-31.13	150.01	Koalas visited artificial water stations frequently, particularly during hot, dry conditions. Visit frequency and total time spent drinking increased in summer, with shorter but more frequent drinking bouts on hotter days. Time spent drinking per visit also increased with longer periods without rain. These findings overturn the assumption that koalas do not require free water, suggesting access t…
117	2019	Speight N, Colella D, Boardman W, Taggart DA, Haynes JI, & Breed WG	Phascolarctos cinereus	Seasonal variation in occurrence of oxalate nephrosis in South Australian koalas (Phascolarctos cinereus)	SA	Individual Response	Consequences	1	40	1	In situ	Mount Lofty Ranges	-34.98	138.71	Koala deaths due to oxalate nephrosis increased significantly in the month following periods of high maximum temperature and low rainfall. The condition impairs renal water conservation, making affected koalas especially vulnerable to dehydration during heat. Eucalypt leaf moisture did not vary significantly by season and was not directly correlated with mortality, but leaf water content often fe…
118	2020	Adam D, Johnston SD, Beard L, Nicolson V, Gaughan JB, Lisle AT, FitzGibbon S, Barth BJ, Gillett A, Grigg G, & Ellis W	Phascolarctos cinereus	Body temperature of free-ranging koalas in south-east Queensland	QLD	Individual Response	Physiological Response	1	38.4	1	In situ	Mount Byron	-27.14	152.64	Koalas showed a consistent diurnal rhythm in body temperature, peaking 1–2 hours after ambient temperature, with maximum body temperatures of 39.0°C recorded when ambient temperatures exceeded 35°C. Thermolability was evident outside the deduced thermal neutral zone (14.5–24.5°C), particularly on hot days, suggesting koalas store heat during the day and dissipate it at night.
119	2020	Cowan MA, Dunlop JA, Turner JM, Moore HA, & Nimmo DG	Dasyurus hallucatus	Artificial refuges to combat habitat loss for an endangered marsupial predator: How do they measure up?	WA	Individual Trait or Process	Shelter Site	1	41	1	In situ	Pilbara	-21	118	Northern quolls selected deep natural dens that buffered extreme external temperatures exceeding 41°C. Artificial dens closely matched the thermal profile of natural dens but were shallower, had less surrounding habitat complexity, higher feral cat visitation, and reduced prey availability.
120	2020	Law B, Gonsalves L, McConville A, & Tap P	Chalinolobus picatus	Landscape monitoring reveals initial trends in occupancy and activity of bats in multiple-use forests	NSW	Population Response	Population Responses	0			In situ	Pilliga Forest	-30.6	148.8	Occupancy models for C. picatus included temperature as a covariate affecting detection probability, but no clear biological response to temperature was reported. Off-track occupancy declined in association with fire and harvesting, while detection varied with rainfall and temperature.
121	2020	Stobo-Wilson AM, Cremona T, Murphy BP, & Carthew SM	Trichosurus vulpecula	Geographic variation in body size of five Australian marsupials supports Bergmann’s thermoregulation hypothesis		Individual Trait or Process	Functional Traits, Morphology	0			In situ				Skull length decreased with increasing summer maximum temperature, providing evidence for heat dissipation consistent with thermoregulatory constraints. This supports Bergmann’s rule under its revised articulation, indicating smaller body size in hotter regions. The effect was strongest in the arid zone, where T. vulpecula skulls were consistently smallest.
122	2020	Swinbourne MJ, Taggart DA, & Ostendorf B	Lasiorhinus latifrons	The population status of southern hairy-nosed wombats: Landscape factors affecting distribution and abundance		Population Response	Population Responses	0			In situ				Wombats were found only in areas with mean annual temperatures below 19.45°C. Distribution was strongly limited by rainfall and rainfall variability, with wombats absent where annual rainfall was <154 mm and less likely to occur where rainfall was ≤227 mm.
123	2020	Viacava P, Blomberg SP, Sansalone G, Phillips MJ, Guillerme T, Cameron SF, Wilson RS, & Weisbecker V	Dasyurus hallucatus	Skull shape of a widely distributed, endangered marsupial reveals little evidence of local adaptation between fragmented populations		Individual Trait or Process	Morphology	0			In situ				Skull shape variation was primarily explained by body size (17% of variation), with only minor influence from climate (temperature and precipitation). Climatic variables alone did not significantly explain shape variation, suggesting little local morphological adaptation to temperature.
124	2021	Riley J, Turpin JM, Zeale MRK, Jayatilaka B, & Jones G	Sminthopsis psammophila	Diurnal sheltering preferences and associated conservation management for the endangered sandhill dunnart	WA	Individual Response, Individual Trait or Process	Behavioural Response, Shelter Site	1	47.3	1	In situ	Great Victoria Desert	-29.25	124.56	Sandhill dunnarts preferred burrows under mature spinifex, which buffered extreme ground temperatures exceeding 60°C. Burrows and Lepidobolus deserti shelters significantly reduced thermal extremes compared to surface controls. Shelter use varied with thermal conditions, with log shelters used on cooler days and burrows on hot days, indicating thermal regulation as a driver of shelter choice in t…
125	2021	Riley J, Zeale MRK, Razgour O, Turpin J, & Jones G	Sminthopsis psammophila	Predicting the past, present and future distributions of an endangered marsupial in a semi‐arid environment		Population Response	Climate Modelling	0			In situ				The species' range is strongly constrained by temperature and sandy geologies. Future climate models predict an 80% contraction in suitable habitat by 2070 under RCP 8.5, with both Western Australian and South Australian populations at risk. Mean annual temperature was the most influential variable, with suitability declining steeply above 19°C, suggesting strong vulnerability to even modest warm…
126	2022	Adam D, Johnston SD, Beard L, Nicolson V, Lisle AT, Gaughan JB, Larkin R, Theilemann P, & Ellis W	Phascolarctos cinereus	Temporal effect of feeding on the body temperature and behaviour of captive koalas (Phascolarctos cinereus)		Individual Response, Individual Trait or Process	Physiological Response, Functional Processes	0	32.3	0	Ex situ				Koalas fed in the morning had body temperatures 0.2–0.7°C higher than those fed in the evening, with temperature peaks reached ~2 hours earlier. The elevated body temperature from morning feeding occurred during the hottest part of the day, potentially increasing heat stress risk. The authors suggest that nocturnal feeding, which aligns with wild behaviour, may be a beneficial strategy to reduce …
127	2022	Beale PK, Connors PK, Dearing MD, Moore BD, Krockenberger AK, Foley WJ, & Marsh KJ	Trichosurus vulpecula	Warmer Ambient Temperatures Depress Detoxification and Food Intake by Marsupial Folivores		Individual Response	Consequences, Behavioural Response	0	26	0	Ex situ				Detoxification rate and food intake were significantly reduced at 26°C compared to 10°C, especially when possums were acclimated for 7 days. Possums consumed less of both high and low PSM diets at higher temperatures, likely due to thermoregulatory trade-offs. Reduced intake at high temperatures may compromise nutrient balance and water intake.
128	2022	Goldingay RL, McHugh D, & Parkyn JL	Phascolarctos cinereus	Multiyear monitoring of threatened iconic arboreal mammals in a mid‐elevation conservation reserve in eastern Australia	NSW	Population Response	Population Responses, Consequences	0			In situ	Richmond Range National Park	-28.72	152.75	Despite a severe drought in 2019, koala occupancy remained high and stable across the 8-year period, with no evidence of drought-induced decline. Detection probability varied across years but was not associated with maximum temperature. The authors suggest high site suitability and potential resilience of this population under moderate climatic stress.
129	2022	Lott MJ, Wright BR, Neaves LE, Frankham GJ, Dennison S, Eldridge MDB, Potter S, Alquezar-Planas DE, Hogg CJ, Belov K, & Johnson RN	Phascolarctos cinereus	Future-proofing the koala: Synergising genomic and environmental data for effective species management		Population Response	Climate Modelling, Population Responses	0			In situ				The study found that several climate variables, including mean annual temperature and isothermality, were strongly associated with koala genetic structure. Regions with lower mean annual temperatures were associated with higher genetic diversity and potential climatic refugia. Although no single SNPs showed definitive signatures of heat adaptation, the results suggest that rising temperatures may…
130	2022	Onley IR, Moseby KE, Austin JJ, & Sherratt E	Leporillus conditor	Morphological variation in skull shape and size across extinct and extant populations of the greater stick-nest rat (Leporillus conditor): implications for translocation		Individual Trait or Process, Population Response	Morphology , Functional Traits	0			In situ				Skull size, a proxy for body size, decreased significantly with increasing temperature, consistent with thermoregulatory expectations (Bergmann’s rule). However, skull shape showed no evidence of local adaptation beyond size-related scaling. The findings suggest that while size may reflect climatic selection, shape remains conserved.
131	2022	Riley J, Heterick B, Zeale MRK, Turpin JM, Jayatilaka B, & Jones G	Sminthopsis psammophila	The ranging, habitat selection, and foraging ecology of an endangered small desert mammal, the sandhill dunnart (Sminthopsis psammophila)	WA	Individual Response	Behavioural Response, Shelter Site	1	35	1	In situ	Great Victoria Desert	-28.62	123.42	Foraging behavior was unaffected by ambient temperatures up to 35°C, with no significant correlation between maximum temperature and nightly foraging time. Individuals remained active throughout the night and only ceased foraging under very cold or wet conditions. Diurnal movement occurred only rarely, and typically during cooler days. The species consistently preferred dense, long-unburned dune …
132	2022	Webb EB, McArthur C, Woolfenden L, Higgins DP, Krockenberger MB, Mella VSA	Phascolarctos cinereus	Risk of predation and disease transmission at artificial water stations	NSW	Individual Response	Behavioural Response	1	40	1	In situ	Liverpool Plains	-31.2	150.21	Koalas spent more time at water stations following longer dry periods, but drank less during hotter days. They did not display increased vigilance following predator visits, suggesting no behavioural avoidance response to predation risk at high temperatures.
133	2022	Webb EB, McArthur C, Woolfenden L, Higgins DP, Krockenberger MB, Mella VSA	Trichosurus vulpecula	Risk of predation and disease transmission at artificial water stations	NSW	Individual Response	Behavioural Response	1	40	1	In situ	Liverpool Plains	-31.2	150.21	Brushtail possums visited stations more during hotter days and displayed increased vigilance with longer dry periods. Time spent drinking was not significantly affected by temperature or rain, but the increased visit duration suggests higher water requirements in heat.
134	2022	Barnes JC, Sanders MG, Burnett SE	Pseudantechinus mimulus	Optimising camera trap surveys for the Carpentarian Pseudantechinus (Pseudantechinus mimulus) in northwest Queensland	QLD	Individual Response	Behavioural Response				In situ	Mt Isa Inlier	-20.7939	140.075	During cooler months P. mimulus detection peaked occured just after sunset, with smaller peaks before sunrise. During warmer months, this pattern was reversed with the highest activity density just before sunrirse, and smaller peaks after sunset.
135	2023	Beale PK, Foley WJ, Moore BD, Marsh KJ	Trichosurus vulpecula	Warmer ambient temperatures reduce protein intake by a mammalian folivore		Individual Response	Behavioural Response, Consequences	0	26	0	Ex situ				At 26°C, possums reduced both total food intake and selected a diet with lower protein to non-protein ratio (P:NP = 0.20) compared to cooler temperatures (P:NP = 0.22). This shift is interpreted as a thermoregulatory response to minimize diet-induced thermogenesis, suggesting protein intake may decline in warmer conditions.
136	2023	McDonald PJ, Portelli DJ, Schubert AT, Stewart AJ, Griffiths AD	Trichosurus vulpecula	Continuing decline of the common brushtail possum in central Australia	NT	Population Response	Consequences, Population Responses	1	40	1	In situ	Tjoritja National Parks	-23.7	132.85	The common brushtail possum was last detected in 2012 in rugged sites within Tjoritja National Park, with no detections during >70,000 camera-trap nights from 2016–2022. The final decline coincided with years of record high temperatures, suggesting that extreme heat may have contributed to population collapse alongside predation and habitat contraction.
137	2023	Pahuja HP & Narayan EJ	Phascolarctos cinereus	An 8-year long retrospective analysis identifies the major causes of morbidity and mortality in rescued koala joeys	SA	Individual Response	Consequences	1	40	1	In situ	Adelaide	-34.96	138.92	Heat stress was the second-most common cause of admission among koala joeys, often accompanied by dehydration. A significant increase in heat stress cases was observed from 2014 to 2021 (r = 0.69, P = 0.028). Despite rising incidence, mortality from heat stress was relatively low (11.1%), indicating early intervention and treatment were generally effective.
138	2023	Shaw RE, Spencer PB, Gibson LA, Dunlop JA, Kinloch JE, Mokany K, Byrne M, Moritz C, Davie H, Travouillon KJ, Ottewell KM	Dasyurus hallucatus	Linking life history to landscape for threatened species conservation in a multiuse region	WA	Population Response	Climate Modelling	0			In situ	Pilbara	-22.5	118	Mean temperature of the warmest quarter (BIO10) contributed to genetic turnover and was associated with local adaptation, although terrain ruggedness and distance to water were stronger predictors of habitat suitability and connectivity. High temperatures did not act as direct barriers, but climate gradients contributed to subtle genetic structuring across the region.
139	2023	Smielak MK, Ballard G, Fleming PJS, Körtner G, Vernes K, Reid N	Trichosurus vulpecula	Brushtail possum terrestrial activity patterns are driven by climatic conditions, breeding and moonlight intensity	NSW	Population Response	Behavioural Response, Population Responses	0			In situ	New England Tablelands	-30.7	152.1	Possum terrestrial activity declined with increasing nightly temperature, especially during short summer nights and under cloudy skies. While activity increased on cool nights, temperatures exceeding ~25°C (upper critical temperature) likely suppressed foraging due to elevated metabolic and evaporative costs, highlighting thermal constraints on behaviour.
140	2024	Cooper CE & Withers PC	Myrmecobius fasciatus	Implications of heat exchange for a free-living endangered marsupial determined by non-invasive thermal imaging	WA	Individual Trait or Process, Individual Response	Behavioural Response, Shelter Site, Functional Traits, Consequences	0	36.8	1	In situ	Dryandra and Boyagin	-32.7	116.95	Numbats showed increasing heat gain with temperature, with environmental heat loads up to 20 W greatly exceeding metabolic production (3–6 W). At wet bulb globe temperatures above 23°C, time to reach critical body temperature (40°C) dropped to ~10 min, limiting safe foraging periods. Activity was constrained by heat, and shaded microhabitats significantly reduced total heat gain.
141	2024	Cowan MA, Dunlop JA, Gibson LA, Moore HA, Setterfield SA, Nimmo DG	Dasyurus hallucatus	Movement ecology of an endangered mesopredator in a mining landscape	WA	Individual Response	Behavioural Response	1	37	1	In situ	Woodie Woodie Mine	-22.64	122.76	Higher ambient temperatures reduced movement (step length) and energy expenditure (VeDBA) in northern quolls, indicating a thermoregulatory response to heat. Use of mining habitats significantly increased energetic cost, with VeDBA rising by up to 20%, especially in open and disturbed areas. Rocky habitats were consistently preferred, particularly during breeding season.
142	2024	Fernandez CM, Krockenberger MB, Mella VSA, Wright BR, Crowther MS, Higgins DP	Phascolarctos cinereus	A novel multivariate immunological approach reveals immune variation associated with environmental conditions and co-infection in the koala (Phascolarctos cinereus)	NSW	Individual Response	Consequences, Physiological Response	1	37	1	In situ	Liverpool Plains	-31.16	150.12	During a sustained high-temperature period, koalas showed decreased adaptive immune function (e.g., CD4, CD8β), reduced haematocrit and plasma protein, and elevated expression of a stress-related gene (FKBP5), indicating physiological stress associated with heat. These immune changes were not explained by infection status, suggesting heat was a primary driver of immune suppression.
143	2024	Kowalick GN, Ross AK, Crisp HA	Macrotis lagotis	Environmental temperature influences detectability of a nocturnal marsupial	SA	Individual Response	Behavioural Response	1	22.3	0	In situ	Yookamurra	-34.47	139.56	Bilby detectability increased significantly with higher ambient temperatures, with a strong positive correlation between observation rate and temperature. No individuals were observed at temperatures below 3.7°C, and only three were recorded below 5°C, indicating reduced surface activity at lower night-time temperatures.
144	2024	Law B, Gonsalves L, Brassil T, Kerr I	Phascolarctos cinereus	Broad‐scale acoustic monitoring of koala populations suggests metapopulation stability, but varying bellow rate, in the face of major disturbances and climate extremes	NSW	Population Response	Population Responses, Consequences	1	40	1	In situ	NSW Hinterland Forest	-30	152	Despite high temperatures and the 2019 megafires, koala occupancy remained stable across seven years. Bellow rate declined in 2019 and 2020 but was not significantly explained by lagged annual maximum temperature, suggesting no clear population-level response to heat extremes.
145	2024	Mella VSA, Cooper CE, Karr M, Krockenberger A, Madani G, Webb EB, Krockenberger MB	Phascolarctos cinereus	Hot climate, hot koalas: the role of weather, behaviour and disease on thermoregulation	NSW	Individual Response	Physiological Response, Behavioural Response	0	40.8	1	In situ	Liverpool Plains	-31.13	150.01	Koala body temperature rose with increasing ambient temperature, reaching a maximum body temperature of 40.8°C on a day when ambient air temperature also peaked at 40.8°C. Neither drinking nor tree-hugging behaviour significantly reduced body temperature. This study recorded both the lowest (32.4°C) and highest (40.8°C) body temperatures ever documented for free-ranging koalas.
146	2024	Moseby KE, Read JL, Tuft K, Van der Weyde LK	Macrotis lagotis	Influence of interactive effects on long‐term population trajectories in multispecies reintroductions	SA	Population Response	Population Responses	0			In situ	Arid Recovery	-30.48	136.88	Maximum temperature was not a strong predictor of bilby track activity. Activity fluctuated moderately over two decades and increased after a bettong decline and high rainfall. Cumulative 18-month rainfall was a more important driver of bilby activity than heat.
146	2024	Moseby KE, Read JL, Tuft K, Van der Weyde LK	Perameles bougainville	Influence of interactive effects on long‐term population trajectories in multispecies reintroductions	SA	Population Response	Population Responses	0			In situ	Arid Recovery	-30.48	136.88	Maximum temperature was a strong negative predictor of bandicoot track activity, with declines evident when the previous month’s mean maximum temperatures reached the high 30s. Activity increased again after rainfall and the decline of competing species.
146	2024	Moseby KE, Read JL, Tuft K, Van der Weyde LK	Leporillus conditor	Influence of interactive effects on long‐term population trajectories in multispecies reintroductions	SA	Population Response	Population Responses	0			In situ	Arid Recovery	-30.48	136.88	Maximum temperature was a strong negative predictor of stick-nest rat track activity. Activity declined with increasing average maximum summer temperature and dropped to undetectable levels during the extreme drought and heat conditions of 2019.
146	2024	Moseby KE, Read JL, Tuft K, Van der Weyde LK	Bettongia lesueur	Influence of interactive effects on long‐term population trajectories in multispecies reintroductions	SA	Population Response	Population Responses	0			In situ	Arid Recovery	-30.48	136.88	Maximum temperature was not a strong predictor of bettong track activity and was excluded from the final model. Activity rose over ~15 years, then declined sharply during extreme drought. Rainfall and vegetative cover were more influential predictors, with overpopulation and resource depletion likely contributing to the crash.
147	2024	Arteaga Claramunt AMA, Bencini R, Mawson PR	Macroderma gigas	Evading the Ghost of Extinction: A Case Study for the Reintroduction of Ghost Bats (Macroderma gigas)	WA	Individual Trait or Process	Shelter Site	1	35	1	In situ	Drover Caves	-30.23	115.08	Maximum ambient temperatures outside the cave exceeded 35°C, but internal cave temperatures remained thermally stable (18.5–20°C) with high humidity (~99%), indicating strong microclimatic buffering. These conditions are within the known thermal tolerance range for ghost bats and suggest the site may mitigate heat-related physiological stress, supporting suitability for reintroduction.
148	2024	Norris R, Koertner G, Meek P, Cairns SC	Lasiorhinus latifrons	Digging for answers: defining the external architecture of the southern hairy-nosed wombats’ (Lasiorhinus latifrons) subterranean excavations	SA	Individual Trait or Process	Shelter Site	1	35	1	In situ	SE of Burra	-33.8	139.2	While maximum temperature was not quantified, the study highlights the critical role of burrow structure in thermoregulation during hot, dry summers. Subterranean refuges longer than 2–3 m are required to reduce heat and maintain humidity, enabling survival in arid conditions.
149	2024	McLennan EA, Kovacs TGL, Silver LW, Chen Z, Jaya FR, Ho SYW, Belov K, Hogg CJ	Phascolarctos cinereus	Genomics identifies koala populations at risk across eastern Australia		Individual Trait or Process	Functional Traits	0			In situ				Maximum temperature of the warmest month was included as a key environmental predictor, but not a strong driver of observed genetic variation. Genomic vulnerability to future heat (SSP585, 2050) was low overall, with up to 10% allele frequency change predicted in some northern regions.
150	2025	Geyle HM, Young AR, Murphy BP, Dickman CR, Schlesinger C, Dixon KM, Moore H, Legge S, Silcock J, Indigo N, Dziminski M, Greatwich B, Newsome TM, Paltridge R, Southgate R, Arkinstall C, Bradley K, Central Land Council Rangers, Jackett N, Kanyirninpa Jukurrpa Rangers, Karajarri Rangers, Kiwirrkurra Rangers, Kimberley Land Council Land and Sea Management Unit, Moore D, Ngurrara Rangers, Parna Ngurur…	Macrotis lagotis	Declines in greater bilby (Macrotis lagotis) geographic range and realised niche are best explained by the invasive red fox (Vulpes vulpes)		Population Response	Population Responses, Climate Modelling	0			In situ				Maximum temperature was a weak predictor in both models (historical: 5.7; contemporary: 2.2 permutation importance). However, bilbies have contracted into areas with significantly higher average maximum temperatures, as shown by a comparison of environmental conditions between historical and current ranges. Despite this, temperature explained little variation in modelled niche suitability relativ…
151	2025	Tacla PK, Barth BJ, FitzGibbon SI, Gillett AK, Ellis WA	Phascolarctos cinereus	Patterns of activity and travel by koalas in a disturbed urban landscape in Queensland	QLD	Individual Response	Behavioural Response	1	37	1	In situ	Kinma Valley	-27.17	152.91	A non-significant negative correlation was found between koala activity and maximum daily temperature across the range of 18–37°C. Koalas were more active and travelled farther at night than during the day, consistent with thermoregulatory behaviour, but temperature did not significantly explain variation in movement or accelerometric output.
152	2025	Anderson H, Dunlop J, Turpin J, Bamford M, Knuckey CG, O’Connell M, Gaikhorst G, Jensen MA, Whittington A, Palmer R	Trichosurus vulpecula	A modern stocktake of ‘a not-so-common possum’: recent and unpublished records of the common brushtail possum (Trichosurus vulpecula) in arid north-west Western Australia	WA	Population Response	Shelter Site	0			In situ	Pilbara	-22	117.5	Brushtail possums were most frequently recorded in riverine and rocky environments offering thermal refuge, such as areas with large hollow-bearing Eucalyptus and Melaleuca trees or rocky crevices. These cooler microhabitats are associated with permanent water or shaded terrain and appear to support persistence in the face of high ambient temperatures in the Pilbara.

## Sheet: Species
Name	Species	Order	Habits	RiskCategory	IUCN	EPBC	total species area	proportion in dryland	proportion in arid	Hist total species area	Hist proportion in dryland	Hist proportion in arid	Remant %	Total Decline %
Boodie	Bettongia lesueur	Diprotodontia	Nocturnal	Moderate	NT	VUL	327.366	99.9699	28.108	4373615	94.0237	57.9628	0.00748503	99.9925
Woylie	Bettongia penicillata	Diprotodontia	Nocturnal	Low	CE	END	452.713	0	0	1021682	60.197	2.2767	0.1	99.9
Little pied wattled bat	Chalinolobus picatus	Chiroptera	Nocturnal	Low	NT	Unlisted	958127	63.5353	8.84995	1726010	61.9826	16.1901	55.5111	44.4889
Ampurta	Dasycercus cristicauda	Dasyuromorphia	Nocturnal	Moderate	NT	Unlisted	201497	100	100	2023374	99.9991	80.7871	9.95845	90.0416
Kowari	Dasyuroides byrnei	Dasyuromorphia	Nocturnal	High	VUL	END	114975	100	100	827647	100	85.2223	13.8918	86.1082
Western quoll	Dasyurus geoffroii	Dasyuromorphia	Nocturnal	Low	NT	VUL	224559	24.0034	0	4179818	91.5076	60.6295	5.37246	94.6275
Northern quoll	Dasyurus hallucatus	Dasyuromorphia	Nocturnal	Low	END	END	374011	25.4745	2.0901	2068439	51.3455	6.72611	18.0818	81.9182
Golden bandicoot	Isoodon auratus	Peramelemorphia	Nocturnal	Low	VUL	VUL	60143.5	3.13631	0.011678	3666193	89.8351	57.917	1.64049	98.3595
Spectacled hare-wallaby	Lagorchestes conspicillatus	Diprotodontia	Nocturnal	Low	LC	VUL	1984594	69.6031	13.2166	2969174	73.9688	25.6334	66.8399	33.1601
Rufous hare-wallaby	Lagorchestes hirsutus	Diprotodontia	Nocturnal	Moderate	VUL	END	92.0741	99.9372	99.9372	2759353	98.6015	66.5187	0.0033368	99.9967
Banded hare-wallaby	Lagostrophus fasciatus	Diprotodontia	Nocturnal	Moderate	VUL	VUL	92.0741	99.9372	99.9372	1027278	79.7242	25.9561	0.00896292	99.991
Northern hairy-nosed wombat	Lasiorhinus krefftii	Diprotodontia	Nocturnal	High	CE	CE	17.6928	100	0	318457	43.7994	0	0.0055558	99.9944
Southern hairy-nosed wombat	Lasiorhinus latifrons	Diprotodontia	Nocturnal	Low	NT	Unlisted	135757	81.3456	37.1267	530633	91.1167	45.485	25.5841	74.4159
Greater stick-nest rat	Leporillus conditor	Rodentia	Nocturnal	Moderate	NT	VUL	16.0464	99.7891	0	2028397	97.3264	64.7754	0.000791086	99.9992
Ghost bat	Macroderma gigas	Chiroptera	Nocturnal	Low	VUL	VUL	986450	42.2901	12.6822	4113764	78.5656	36.5754	23.9793	76.0207
Greater bilby	Macrotis lagotis	Peramelemorphia	Nocturnal	Low	VUL	VUL	1350947	99.6285	70.787	5522912	91.1764	53.0911	24.4608	75.5392
Numbat	Myrmecobius fasciatus	Dasyuromorphia	Diurnal	Moderate	END	END	191.385	0	0	2173151	91.173	66.408	0.00880681	99.9912
Fawn hopping mouse	Notomys cervinus	Rodentia	Nocturnal	High	NT	Unlisted	39670.2	100	99.2497	1321336	99.9997	85.5416	3.00228	96.9977
Dusky hopping mouse	Notomys fuscus	Rodentia	Nocturnal	High	VUL	VUL	71370.5	100	97.3794	640186	100	93.0139	11.1484	88.8516
Bridled nailtail wallaby	Onychogalea fraenata	Diprotodontia	Nocturnal	Moderate	VUL	END	155.709	0	0	729860	46.3719	0	0.0213341	99.9787
Shark bay bandicoot	Perameles bougainville	Peramelemorphia	Nocturnal	Moderate	VUL	END	92.0741	99.9372	99.9372	100402	99.8644	34.3514	0.0917058	99.9083
Black-footed rock-wallaby	Petrogale lateralis	Diprotodontia	Nocturnal	Low	VUL	END	214040	99.7381	28.6369	1047588	97.8019	59.4299	20.4317	79.5683
Purple-necked rock-wallaby	Petrogale purpureicollis	Diprotodontia	Nocturnal	High	NT	UNL	41924.8	100	18.9303	222243	100	39.412	18.8643	81.1357
Yellow-footed rock wallaby	Petrogale xanthopus	Diprotodontia	Nocturnal	Low	NT	VUL	43199.7	97.2224	38.4452	291026	99.355	33.416	14.8439	85.1561
Red-tailed phascogale	Phascogale calura	Dasyuromorphia	Nocturnal	Low	NT	VUL	37162.9	4.50155	0	3212937	92.9892	59.7443	1.15667	98.8433
Koala	Phascolarctos cinereus	Diprotodontia	Nocturnal	Low	VUL	END	1134890	26.4779	0.250128	1925944	45.8695	6.60521	58.9264	41.0736
Carpentarian pseudantechinus	Pseudantechinus mimulus	Dasyuromorphia	Nocturnal	Moderate	NT	Unlisted	21639.2	64.4754	35.5645	167393	66.572	5.33361	12.9272	87.0728
Plains mouse	Pseudomys australis	Rodentia	Nocturnal	Low	VUL	VUL	192284	100	99.7671	1112908	99.9958	91.1306	17.2776	82.7224
Shark bay mouse	Pseudomys gouldii	Rodentia	Nocturnal	Moderate	VUL	VUL	41.9989	99.9401	99.9401	3325872	96.9372	66.9153	0.00126279	99.9987
Western mouse	Pseudomys occidentalis	Rodentia	Nocturnal	Low	NT	Unlisted	68125.3	22.9948	0	290485	67.9524	39.9159	23.4523	76.5477
Orange leaf-nosed bat (Pilbara)	Rhinonicteris aurantia	Chiroptera	Nocturnal	High	LC	VUL*	207586	99.7694	38.1493	1182280	66.3016	12.6755
Bristle-faced freetail bat	Setirostris eleryi	Chiroptera	Nocturnal	Low	NT	Unlisted	327705	61.6186	15.9228	1635968	84.6295	37.6003	20.0312	79.9688
Julia creek dunnart	Sminthopsis douglasi	Dasyuromorphia	Nocturnal	High	NT	VUL	68075.6	100	9.86057	158272	100	7.34816	43.0117	56.9883
Sandhill dunnart	Sminthopsis psammophila	Dasyuromorphia	Nocturnal	Moderate	VUL	END	21246.8	100	35.0208	214624	94.6107	59.5817	9.89955	90.1005
Brushtail possum (central Aus)	Trichosurus vulpecula	Diprotodontia	Nocturnal	Moderate	LC	Unlisted	41172.8	100	47.8888	7428019	73.521	38.0858
Central rock rat	Zyzomys pedunculatus	Rodentia	Nocturnal	High	CE	CE	2428.5	100	0	131530	100	15.2349	1.84634	98.1537
